# Supplementary material for: Meta-analysis indicates better climate adaptation and mitigation performance of hybrid engineering-natural coastal defence measures
Source: Nat Commun. 2024 Apr 9;15:2870. doi: 10.1038/s41467-024-46970-w (PMC11004181; doi:10.1038/s41467-024-46970-w)
Supplement: Supplementary file 4 — Supplementary Data 1 [file 41467_2024_46970_MOESM4_ESM.xlsx]

## Sheet: meta data
Number	Article ID	Publication	Authors	Journal	year	Country	Lat/long	Type of NbS	Type of intervention
1	SR1	A hybrid shoreline stabilization technique: Impact of modified intertidal reefs on marsh expansion and nekton habitat in the northern Gulf of Mexico	Sharma et al	Ecological engineering	2015	Gulf of Mexico	30.383056, −88.281389	Seagrass	soft
2	WA1	A physical model simulation of combination of a geo-bag dike and mangrove vegetation as a natural coastal protection system for the Indonesian shoreline	Yuanita et al	Applied ocean research	2021	Indonesia	-0.789275, 113.921326	Mangrove	hybrid
3	WA2	Bulrush Mediation Effects on Wave Action: Implications for Over-water Nesting Birds	Allen et al	Water birds	2008	North America	46 05'N, 95 44'W	Salt marsh	soft
4	WA3	Laboratory and numerical studies of wave damping by emergent and near-emergent wetland vegetation	Augustin et al	Coastal engineering	2009	United State		Wetland (coastal)	soft
5	WA4	Interactions between waves, bank erosion and emergent vegetation: an experimental study in a wave tank	Coop et al	Aquatic Botany	1996	Netherlands	52.012093, 4.360011	Salt marsh	soft
6	WA5	Wave damping in Spartina alterniflora marshes	Knutson	Coastal engineering	1982	Chesapeak Bay	36.779591, -76.288376	Salt marsh	soft
7	WA6	Wind Wave Attenuation over Saltmarsh Surfaces: Preliminary Results from Norfolk, Eng	Moeller et al	Journal of Coastal Research	1996	Norfolk, England	52.602340, -1.113820	Salt marsh	soft
8	WA7	Wave dissipation over macro-tidal saltmarshes: Effects of marsh edge typology and vegetation change	Moller & Spencer	Journal of Coastal Research	2002	Essex, England	44.513779, -73.138283	Salt marsh	soft
9	WA8	Wave transformation over salt marshes: A field and numerical modelling study from north Norfolk, England	Moller et al	Estuarine, Coastal and Shelf Science	1999	Norfolk, England	52.602340, -1.113820	Salt marsh	soft
10	WA9	The Functions and Values of Fringing Salt Marshes in Northern New England, USA	Morgan et al	Estuaries and Coasts	2009	New Hampshire coast	43.045250, -70.870910	Salt marsh	soft
11	WA10	The role of Scirpus marsh in attenuation of hydrodynamics and retention of fine sediment in the Yangtze Estuary	Yang	Estuarine, Coastal and Shelf Science	1998	Yangtze Estuary	31.05083333, 131.91916667	Salt marsh	soft
12	WA11	Spectral wave dissipation over a barrier reef	Lowe et al	Journal of Geophysical research	2005	Hawaii	19.412781, -154.962982	Coral reef	Natural
13	WA12	Wave Processes on Coral Reef Flats: Implications for Reef Geomorphology Using Australian Case Studies	Kench & Brander	Journal of Coastal Research	2006	Australia	-38.451930, 145.238990	Coral reef	Natural
14	WA13	Wave-Driven Circulation of a Coastal Reef-Lagoon System	Lowe et al	Journal of Physical Oceanography	2009	Hawaii	19.412781, -154.962982	Coral reef	Natural
15	WA14	A numerical study of circulation in a coastal reef-lagoon system	Lowe et al	JOURNAL OF GEOPHYSICAL RESEARCH	2009	Hawaii	19.412781, -154.962982	Coral reef	Natural
16	WA15	The dynamics of infragravity wave transformation over a fringing reef	Pomeroy et al	JOURNAL OF GEOPHYSICAL RESEARCH	2012	Australia	-42.894650, 147.326233	Coral reef	Natural
17	WA16	Nearshore circulation in a tropical fringing reef system.	Taebi et al	JOURNAL OF GEOPHYSICAL RESEARCH	2011	Australia	-42.894650, 147.326233	Coral reef	Natural
18	WA17	The dissipation of wind wave energy across a fringing reef at Ipan, Guam	Pequinet et al	Coral reefs	2010	Ipan, Guam	13.355930, 144.769740	Coral reef	Natural
19	WA18	Spectral wave modeling in fringing reef environments	Filipot & Chung	Coastal engineering	2012	Kaneohe Bay, Oahu, Hawaii	19.412781, -154.962982	Coral reef	Natural
20	WA19	Field study of wave attenuation on an offshore coral reef	Hardy & Young	JOURNAL OF GEOPHYSICAL RESEARCH	1996	John Brewer Reef, Australia	-20.917574, 142.702789	Coral reef	Natural
21	WA20	Tide effects on wave attenuation and wave set-up on a Caribbean coral reef	Lugo-Fernandez et al	Estuarine, Coastal and Shelf Science	1998	Caribbean reef, St Croix, U.S. Virgin Islands	39.955292, -74.232048	Coral reef	Natural
22	WA21	Mass-Transfer Limitation of Nutrient Uptake by a Wave-Dominated Reef Flat Community	Falter et al	American Society of Limnology and Oceanograph	2004	Kaneohe Bay Barrier Reef, Hawaii	19.412781, -154.962982	Coral reef	Natural
23	WA22	Spatial and temporal variations in wave characteristics across a reef platform, Warraber Island, Torres Strait, Australia.	Brander et al	Marine Geology	2004	Warraber Idland, Australia	-25.501890, 152.928131	Coral reef	Natural
24	WA23	Spectral wave dissipation over a barrier reef	Lowe et al	JOURNAL OF GEOPHYSICAL RESEARCH	2005	Kaneohe Bay, Oahu, Hawai	19.412781, -154.962982	Coral reef	Natural
25	WA24	Wave Processes on Coral Reef Flats: Implications for Reef Geomorphology Using Australian Case Studies	Kench & Brander	Journal of Coastal Research	2005	Warraber Idland, Australia	-10.21694444, 142.83361111	Coral reef	Natural
	WA24	Wave Processes on Coral Reef Flats: Implications for Reef Geomorphology Using Australian Case Studies	Kench & Brander	Journal of Coastal Research	2005	Lady Elliot Island, Australia	-24.242460, 10.21694444	Coral reef	Natural
	WA24	Wave Processes on Coral Reef Flats: Implications for Reef Geomorphology Using Australian Case Studies	Kench & Brander	Journal of Coastal Research	2005	Cocos island, Australia	-27.676180, 153.384090	Coral reef	Natural
26	WA25	Field observations of wave-driven water-level gradients across a coral reef flat	Jago et al	JOURNAL OF GEOPHYSICAL RESEARCH	2007	Lady Elliot Island, Australia	-24.242460, 10.21694444	Coral reef	Natural
27	WA26	Nearshore wave environments around a sandy cay on a platform reef, Torres Strait, Australia.	Samosorn and Woodroffe	Continental Shelf Research	2008	Torres Strait, Australia	-25.501890, 152.928131	Coral reef	Natural
28	WA27	Seasonal variations in wave characteristics around a coral reef island, South Maalhosmadulu atoll, Maldives	Kench et al	Marine Geology	2009	South Maalhosmadulu atoll, Maldives	3.202778, 73.220680	Coral reef	Natural
29	WA28	Low-Canopy Seagrass Beds Still Provide Important Coastal Protection Services	Christianen et al	Plos One	2013	Derawan Island, Indonesia	1.094390, 103.901560	Seagrass	soft
30	WA29	Reef Flat Wave Processes and Excavation Pits: Observations and Implications for Majuro Atoll, Marshall Islands	Ford et al	Journal of Coastal Research	2013	Reef Flat Majuro Atoll, Marshall Islands	7.120520, 171.365753	Coral reef	soft
31	WA30	Wave characteristics and morphological variations of pocket beaches in a coral reef-lagoon setting, Mayotte Island, Indian Ocean	Jeanson et al	Geomorphology	2013	Mayotte Island, Indian Ocean	-30.757960, 115.195090	Coral reef	Natural
32	WA31	Field observations of wave refraction and propagation pathways on coral reef platforms	Mandlier	Earth Surface Processes and Landforms	2013	Maldives	3.202778, 73.220680	Coral reef	Natural
33	WA32	Observation of wave transformation on a sloping type B shore platform under wind-wave and swell conditions	Ogawa	Geo-Mat lett	2013	Auckland, New Zealand	-36.848461, 174.763336	Coral reef	Natural
34	WA33	Wave transformation on a coral reef	Gourlay	Coastal engineering	1994	Flume (model of Hayman Island, Australia)	-20.057489, 148.884872	Coral reef	Natural
35	WA34	Wave- and tidally-driven flow and sediment flux across a fringing coral reef: Southern Molokai, Hawaii	Storlazzi	Continental Shelf Research	2004	Southern Molokai, Hawaii	46.201850, -119.228710	Coral reef	Natural
36	WA35	Dissipation of wave energy and turbulence in a shallow coral reef lagoon	Huang et al	JOURNAL OF GEOPHYSICAL RESEARCH	2012	Lady Elliot Island, Australia	-24.242460, 151.885580	Coral reef	Natural
37	WA36	Bulk drag coefficient of a subaquatic vegetation subjected to irregular waves: Influence of Reynolds and Keulegan-Carpenter numbers	Chastel et al	La Houille Blanche	2020	Chatou, France	48.889889, 2.156480	Seagrass	soft
38	WA37	Coastal protection using building with nature concept: A case study from Chongming Dongtan Shoal, China	Chong et al	Acta Oceanol. Sin	2021	Chongming Dongtan Shoal, China	29.566920, 106.593040	Wetland (coastal)	soft
39	WA38	Detecting hydrodynamic changes after living shoreline restoration and through an extreme event using a Before-After-Control-Impact experiment	Spiering et al	Ecological engineering	2021	Atlantic coast of Florida, USA	30.332580, -81.398150	Other	hybrid
40	WA39	Dissipation of wave energy by a hybrid artificial reef in a wave simulator: implications for coastal resilience and shoreline protection	Ghiasian	Limnol. Oceanogr.: Methods 1	2021	North Inlet estuary, South Carolina	33.849280, -78.614350	Coral reef	hybrid
41	WA40	Flow-vegetation interaction in a living shoreline restoration and potential effect to mangrove recruitment	Kibler et al	Sustainability	2019	Mosquito Lagoon, Florida	30.588480, -81.798912	Other	hybrid
42	WA41	Large-scale variation in wave attenuation of oyster reef living shorelines and the influence of inundation duration	Moris et al	Ecological Applications	2021	US		Coral reef	hybrid
43	WA42	Modeling wave climates and wave energy attenuation in marsh terrace environments in the northern Gulf of Mexico	Osorio et al	Ecological engineering	2022	Chenier Plain of south- western Louisiana	-34.045890, 18.619430	Salt marsh	hybrid
44	WA43	Non-linear wave attenuation quantification model improves the estimation of wave attenuation efficiency of mangroves	Zhang et al	Estuarine, Coastal and Shelf Science	2020	Beihai city, China	21.480410, 109.100050	Mangrove	soft
45	WA44	On the use of large-scale biodegradable artificial reefs for intertidal foreshore stabilization	Marin-Diaz et al	Ecological engineering	2021	Dutch Wadden Sea, Europe	53.24026944, 5.24821111	Coral reef	hybrid
46	WA45	A physical model simulation of combination of a geo-bag dike and mangrove vegetation as a natural coastal protection system for the Indonesian shoreline	Yuanita et al	Journal of Sustainability Science and Management	2020	Jawa Barat	-7.090911, 107.668884	Mangrove	hybrid
47	WA46	The effects of large-scale breakwaters on shoreline vegetation	Martin et al	Ecological engineering	2021	Mobile Bay, LA	30.319675, -87.787743	Salt marsh	hybrid
48	WA47	The enhanced mitigation of coastal erosion using the artificial coral reefs	Hong et al	Journal of Coastal Research	2019	Korea	37.663998, 127.978462	Coral reef	hybrid
49	WA48	Wave and tidally driven flows in eelgrass beds and their effect on sediment suspension	Hansen et al	Marine Ecology Progress Series	2012	Virginia Coast Reserve	-28.349871, 153.492065	Seagrass	soft
50	WA49	Wave attenuation by suspended canopies with cultivated kelp (Saccharina latissima)	Zhu et al	Coastal engineering	2021	Saco Bay, Maine, USA	43.481970, -70.392310	kelp bed	soft
51	WA50	Wave attenuation experiments over living shorelines over time: a wave tank study to assess recreational boating pressures	Manis et al	J Coast Conserv	2015	Mosquito Lagoon, Florida	30.588480, -81.798912	Seagrass	hybrid
52	SR2	Effectiveness of Living Shorelines as an Erosion Control Method in North Carolina	Polk & Eulie	Estuaries and Coasts	2018	North Carolina	35.759575, -79.019302	Salt marsh	hybrid
53	SR3	Reef design and site hydrodynamics mediate oyster restoration and marsh stabilization outcomes	Wellman et al	Ecolgical application	2021	Beaufort, North Carolina, USA	34.717540, -76.656960	Salt marsh	hybrid
54	SR4	Vegetative erosion control in an oligohaline environment Currituck Sound, North Carolina	Benner et al	Wetlands	1982	Currituck Sound, North Carolina	36.454820, -76.022930	Salt marsh	soft
55	SR5	Creation of Spartina plantations for reclaiming Dongtai, China, tidal flats and offshore sands	Chung et al	Ecological engineering	2004	Dongtai, China	32.843128, 120.310738	Salt marsh	soft
56	SR6	Surface Elevation Dynamics in Vegetated Spartina Marshes Versus Unvegetated Tidal Ponds Along the Mid-Atlantic Coast, Usa, with Implications to Waterbirds	Erwin et al	Estuaries and Coasts	2006			Salt marsh	Natural
57	SR7	Evolution of tidal creek networks in a high sedimentation environment: A 5-year experiment at Tijuana Estuary, California	Wallace et al	Estuaries	2005	Tijuana Estuary, California	32.528740, -116.966430	Salt marsh	soft
58	SR8	The impact of wastewater effluent on accretion and decomposition in a subsiding forested wetland	Rybczyk et al	WETLANDS	2002	Thibodaux, Louisiana, USA	29.795750, -90.822460	Wetland (coastal)	soft
59	SR9	The pace of ecosystem development of constructed Spartina alterniflora marshes	Craft et al	Ecological society of America	2003	North Carolina	36.335869, -76.297096	Salt marsh	soft
60	SR10	The effects of thin layer sand renourishment on tidal marsh processes: Masonboro Island, North Carolina	Croft et al	Estuaries and Coasts	2006	Masonboro Island, North Carolina	34.151320, -77.878360	Salt marsh	soft
61	SR11	Physical and biological development of a newly breached managed realignment site, Humber estuary, UK	Mazik et al	Marine Pollution Bulletin	2007	Hull, the UK	53.745670, -0.336741		hybrid
62	SR12	Short- and Long-Term Response of Deteriorating Brackish Marshes and Open-Water Ponds to Sediment Enhancement by Thin-Layer Dredge Disposal	La Peyre et al	Estuaries and Coasts	2009	Little Lake, Southeast Lousiana	32.44632, -92.238870	Salt marsh	soft
63	SR13	Surface evolution and carbon sequestration in disturbed and undisturbed wetland soils of the Hunter estuary, southeast Australia	Howe et al	Estuarine, Coastal and Shelf Science	2009	Kooragang Island, Australia	-38.451930, 145.238990	Wetland (coastal)	soft
64	SR14	Ecological re-engineering of a freshwater impoundment for salt marsh restoration in a hypertidal system	van Proosdij D et al	Ecological engineering	2010	Canada	45.22104167, -63.98701389	Salt marsh	hybrid
65	SR15	High mangrove density enhances surface accretion, surface elevation change, and tree survival in coastal areas susceptible to sea-level rise	Kumara et al	Global Change Ecology	2010	PuttalamLagoon, Sri Lanka	8.08, 79.73	Mangrove	soft
66	SR16	ntra- and interspecific facilitation in mangroves may increase resilience to climate change threats	Huxham et al	PHILOSOPHICAL TRANSACTIONS OF THE ROYAL SOCIETY B-BIOLOGICAL SCIENCES	2010	PuttalamLagoon, Sri Lanka	8.08, 79.73	Mangrove	soft
67	SR17	comparison of short-term sediment deposition between natural and transplanted saltmarsh after saltmarsh restoration in the Eden Estuary (Scotland)	Maynard et al	Plant Ecology & Diversity	2011	Eden Estuary (Scotland)	57.662780, -2.594960	Salt marsh	soft
68	SR18	Sedimentation and response to sea-level rise of a restored marsh with reduced tidal exchange: Comparison with a natural tidal marsh	Vandenbruwaene et al	GEOMORPHOLOGY	2011	Lippenbroek, Belgium	50.845540, 4.355710	Salt marsh	hybrid
69	SR19	Soil Characteristics of Sediment-Amended Baldcypress (Taxodium distichum) Swamps of Coastal Louisiana	Jiang & Middleton	ESTUARINE COASTAL AND SHELF SCIENCE	2011	Louisiana, US	29.784606856720544, -90.11532785396801	Wetland (coastal)	soft
70	SR20	Surface elevation change in natural and re-created intertidal habitats, eastern England, UK, with particular reference to Freiston Shore	Spencer et al	WETLANDS ECOLOGY AND MANAGEMENT	2012	UK	51.796249, -0.079130	Wetland (coastal)	soft
71	SR21	Vertical sediment dynamics in Spartina maritima restored, non-restored and preserved marshes	Curado et al	Ecological engineering	2012	southwest Iberian Peninsula	37.1596, -6.579	Salt marsh	soft
72	SR22	Vegetation's importance in regulating surface elevation in a coastal salt marsh facing elevated rates of sea level rise	Baustian et al	Global Change Biolog	2012	Lafourche Parish,Louisiana, USA	29.178869, -90.245489	Salt marsh	soft
73	SR23	Use of sediment amendments to rehabilitate sinking coastal swamp forests in Louisiana	Middleton & Jiang	Ecolgical engineering	2013	Louisiana, US	29.749, −90.145	Wetland (coastal)	soft
74	SR24	Functional assessment of differential sediment slurry applications in a deteriorating brackish marsh	Graham & Mendelssohn	Ecological engineering	2013	Louisiana, US	29.692824, -92.228194	Salt marsh	soft
75	SR25	Macro‐tidal salt marsh ecosystem response to culvert expansion	Bowron et al	Restoration Ecology	2011	Gulf of Maine, Canada	47.188600, -68.461120	Salt marsh	soft
76	SR26	Elevation dynamics in a restored versus a submerging salt marsh in Long Island Sound	Anisfeld et al	Estuarine, Coastal and Shelf Science	2016	Long Island Sound	41.245049, -72.889999	Salt marsh	soft
77	SR27	Soil carbon and nitrogen storage in recently restored and mature native Scirpus marshes in the Yangtze Estuary, China: Implications for restoration	Chen et al	Ecological engineering	2017	Yangtze Estuary	31.05083333, 131.91916667	Salt marsh	soft
78	SR28	Created mangrove wetlands store belowground carbon and surface elevation change enables them to adjust to sea-level rise	Krauss et al	Scientific reports	2017	Tampa Bay, Florida	27.981340, -82.498589	Mangrove	soft
79	SR29	Impacts of Mangrove Density on Surface Sediment Accretion, Belowground Biomass and Biogeochemistry in Puttalam Lagoon, Sri Lanka	Phillips et al	Wetlands	2017	Puttalam Lagoon, Sri Lanka	6.931970, 79.857750	Mangrove	soft
80	SR30	Tidal Marsh Restoration Design Affects Feedbacks Between Inundation and Elevation Change	Oosterlee et al	Estuaries and Coasts	2017	Scheldt estuary, Belgium	51.08611111,4.17222222	Salt marsh	soft
81	SR31	Living shorelines enhanced the resilience of saltmarshes to Hurricane Matthew	Smith et al	Ecological Applications	2018	North Carolina	36.335869, -76.297096	Salt marsh	hybrid
82	SR32	Evaluating the Relationship Among Wetland Vertical Development, Elevation Capital, Sea-Level Rise, and Tidal Marsh Sustainability	Cahoon et al	Estuaries and Coasts	2019	New York	40.712776, -74.005974	Salt marsh	soft
83	EO1	A history of the rehabilitation of mangroves and an assessment of their diversity and structure using Landsat annual composites (1987–2019) and transect plot inventories	Pimple et al	Forest Ecology and Management	2020	Trat Province, Thailand	12.372810, 102.535510	Mangrove	soft
84	EO2	Aboveground carbon stock in a restored neotropical mangrove: influence of management and brachyuran crab assemblage	Ferreira et al	Wetlands Ecol Manage	2019	Natal, Rio Grande do Norte State, Brazil	-5.76166667, -35.23500000	Mangrove	soft
85	EO3	Annual gaseous carbon budgets of forest-to-bog restoration sites are strongly determined by vegetation composition	Creevy et al	Science of the Total Environment	2020	Wales, UK	52.130661, -3.783712	Wetland (coastal)	soft
86	EO4	Assessing passive rehabilitation for carbon gains in rain-filled agricultural wetlands	Treby et al	Journal of Environmental Management	2020	New South Wales, Australia	-31.253218, 146.921097	Wetland (coastal)	soft
87	EO5	Assessing the carbon and climate benefit of restoring degraded agricultural peat soils to managed wetlands	Hemes et al	Agricultural and Forest Meteorology	2019	Sacramento–San Joaquin River Delta, California	37.931850, -121.306790	Wetland (coastal)	soft
88	EO6	Assessing the Effect of Age and Geomorphic Setting on OrganicCarbon Accumulation in High-LatitudeHuman-Planted Mangroves	Hu et al	Forests	2022	Zhejiang Province , China	29.166130, 120.055440	Mangrove	soft
89	EO7	Carbon dioxide fluxes of temperate urban wetlands with different restoration history	Schafer et al	Agricultural and Forest Meteorology	2019	New Jersey Meadowland	40.754110, -74.065510	Salt marsh	soft
90	EO8	Carbon footprint of constructed wetlands for winery wastewater treatment	Flores et al	Ecological Engineering	2020	Galicia, Spain	42.799099, -8.016260	Wetland (coastal)	hybrid
91	EO9	Carbon in natural, cultivated, and restored depressional wetlands in the mid-atlantic coastal plain	Fenstermacher et al	Journal of Environmental Quality	2016	Delaware, Maryland, Virginia, and North Carolina	39.949829, -90.210480	Wetland (coastal)	soft
92	EO10	Carbon sequestration and storage in planted mangrove stands of Avicennia marina	Kandasamy et al	Regional Studies in Marine Science	2021	Bay of Bengal, India	11.48888889, 79.76472222	Mangrove	soft
93	EO11	Carbon sequestration in two created riverine wetlands in the midwestern united states	Bernal & Mitsch	Journal of Environmental Quality	2013	Olentang y River, Ohio, US	40.206330, -83.059240	Wetland (coastal)	soft
94	EO12	Carbon sequestration potential in the rehabilitated mangroves in Indonesia	Kusumaningtyas et al	Ecological Research	2021	Cilintang, Indonesia	-6.530226, 105.728497	Mangrove	soft
95	EO13	Carbon stocks in artificially and naturally regenerated mangrove ecosystems in the Mekong Delta	Nam et al	Wetlands Ecol Manage	2016	Can Gio, Vietnam	10.776530, 106.700981	Mangrove	soft
96	EO14	Carbon storage in a restored mangrove forest in Can Gio Mangrove Forest Park, Mekong Delta, Vietnam	Dung et al	Forest Ecology and Management	2016	Can Gio, Vietnam	10.776530, 106.700981	Mangrove	soft
97	EO15	Changes in carbon pool and stand structure of a native subtropical mangrove forest after inter-planting with exotic species Sonneratia apetala	Lu et al	Plos One	2014	Guangdong Province, China	1.5676, 109.756	Mangrove	soft
98	EO16	Coastal vegetation invasion increases greenhouse gas emission from wetland soils but also increases soil carbon accumulation	Chen et al	Science of the Total Environment	2015	iulong River Estuary Mangrove Reserve, China	24.38972222, 117.91388889	Wetland (coastal)	soft
99	EO17	Comparative study of methane emission in the reclamation-restored wetlands and natural marshes in the Hangzhou Bay coastal wetland	Xiong et al	Ecological engineering	2022	Zhejiang Province, China	29.159849, 120.326447	Salt marsh	hybrid
100	EO18	Denitrification and N2O emission from forested and cultivated alluvial clay soil	ULLAH et al	Biogeochemistry	2005	Mississippi, US	32.571030, -89.876450	Wetland (coastal)	soft
101	EO19	Ecosystem carbon exchange and nitrogen removal rates in two 33-year-old constructed salt marshes are similar to those in a nearby natural marsh	Ledford et al	Restoration Ecology	2021	Alabama,United State	30.414440, -87.549580	Salt marsh	hybrid
102	EO20	Effects of land use intensity on the full greenhouse gas balance in an Atlantic peat bog	Liebersbach et al	Biogeosciences	2013	Germany	53.68972222, 8.83055556	Wetland (coastal)	soft
103	EO21	Effects of land use on greenhouse gas fluxes and soil properties of wetland catchments in the Prairie Pothole Region of North America	Tangen et al	Science of the Total Environment	2015	US		Wetland (coastal)	soft
104	EO22	Effects of sediment removal and surrounding land use on carbon and nitrogen storage in playas and watersheds in the Rainwater Basin region of Nebraska	Daniel et al	Soil & Tillage Research	2017	South Central Nebraska, US	40.664160, -99.082630	Wetland (coastal)	soft
105	EO23	Effects of Spartina alterniflora salt marshes on organic carbon acquisition in intertidal zones of Jiangsu Province, China	Liu et al	Ecological engineering	2007	Jiangsu Province, China	32.937080, 119.151932	Salt marsh	soft
106	EO24	Effects of transient Phragmites australis removal on brackish marsh greenhouse gas fluxes	Martin et al	Atmospheric environment	2017	Rhode Island, US	41.557320, -71.497910	Salt marsh	soft
107	EO25	Effects of water and salinity regulation measures on soil carbon sequestration in coastal wetlands of the Yellow River Delta	Zhao et al	Geoderma	2018	Shandong Province of China	36.329021, 118.769882	Salt marsh	soft
108	EO26	Enhanced Carbon Uptake and Reduced Methane Emissions in a Newly Restored Wetland	Yang et al	Journal of Geophysical Research: Biogeosciences	2019	Shanghai, China	31.230391, 121.473701	Wetland (coastal)	hybrid
109	EO27	Evaluation of the carbon accumulation capability and carbon storage of different types of wetlands in the Nanhui tidal flat of the Yangtze River estuary	Dong et al	Environ Monit Assess	2020	Yangtze River estuary and Hangzhou Bay, China	31.05083333, 131.91916667	Wetland (coastal)	hybrid
110	EO28	Exotic Spartina alterniflora invasion alters ecosystem-atmosphere exchange of CH4 and N2O and carbon sequestration in a coastal salt marsh in China	Yuan et al	Global Change Biology	2015	Yancheng city, Jiangsu Province, China	33.387500, 120.123330	Salt marsh	soft
111	EO29	Exotic Spartina alterniflora invasion increases CH4 while reduces CO2 emissions from mangrove wetland soils in southeastern China	Gao et al	Scientific reports	2018	Fujian Province, China	23.90083333, 117.43583333	Mangrove	soft
112	EO30	Fighting carbon loss of degraded peatlands by jump-starting ecosystem functioning with ecological restoration	Kareksela et al	Science of the Total Environment	2015	South Finland	28.907070, -81.264610	Wetland (coastal)	soft
113	EO31	Greenhouse gas emissions and carbon sequestration potential in restored wetlands of the Canadian prairie pothole region	Badiou et al	Wetlands Ecol Manage	2011	Prairie Pothole Region of Canada	55.170640, -118.692430	Wetland (coastal)	soft
114	EO32	Greenhouse gas emissions from a Danish riparian wetland before and after restoration	Audet et al	Ecological engineering	2013	Jutland, Denmark	55.926, 9.296	Wetland (coastal)	soft
115	EO33	Greenhouse gas flux from cropland and restored wetlands in the Prairie Pothole Region	Gleason et al	Soil Biology & Biochemistry	2009	Stutsman County, ND, US	47.147140, -99.312740	Wetland (coastal)	soft
116	EO34	Greenhouse gas fluxes in southeastern U.S. coastal plain wetlands under contrasting land uses	Morse et al	Ecological Applications	2012	Albemarle Peninsula, US	40.629730, -73.733170	Wetland (coastal)	soft
117	EO35	Growing season carbon dioxide and methane exchange at a restored peatland on the Western Boreal Plain	Strack et al	Ecological engineering	2014	Wandering River, Alberta, Canada	55.293, -112.475	Wetland (coastal)	soft
118	EO36	Hydroperiod, soil moisture and bioturbation are critical drivers of greenhouse gas fluxes and vary as a function of landuse change in mangroves of Sulawesi, Indonesia	Cameron et al	Science of the Total Environmen	2019	Sulawesi, Indonesia	-2.210920, 119.315170	Mangrove	soft
119	EO37	Impact of Peatland Restoration on Soil Microbial Activity and Nematode Communities	Bobuľská et al	Wetlands	2020	Slovakia	48.669025, 19.699024	Wetland (coastal)	soft
120	EO38	Limits on carbon sequestration in arid blue carbon ecosystems	Schile et al	Ecological Applications	2017	UAE	29.379980, 47.973940	Mangrove	soft
121	EO39	Marsh construction techniques influence net plant carbon capture by emergent and submerged vegetation in a brackish marsh in the northwestern Gulf of Mexico	Madrid et al	Ecological engineering	2012	Port Arthur, Texas, USA	29.872311, -93.934196	Salt marsh	hybrid
122	EO40	Methane and carbon dioxide emissions from cultivated and native mangrove species in Dongzhai Harbor, Hainan	Sheng et al	Ecological engineering	2021	Haikou city, Hainan, China	20.041710, 110.340650	Mangrove	soft
123	EO41a	Monitoring the Sediment Surface Elevation Change across a Chronosequence of Restored Stands of Tropical Mangroves and Their Contemporary Carbon Sequestration in Soil Pool	Castillo et al	Forests	2022	Manila, Phillippines	14.599512, 120.984222	Mangrove	soft
124	EO41b	Multistate assessment of wetland restoration on CO2 and N2O emissions and soil bacterial communities	Kluber et al	Applied Soil Ecology	2014	Delaware, Maryland, and Virginia		Wetland (coastal)	soft
125	EO42	Net Ecosystem Production and Carbon Greenhouse Gas Fluxes in Three Prairie Wetlands	Bortolotti et al	Ecosystems	2016	Saskatchewan, Canada	54.499489, -105.684868	Wetland (coastal)	soft
126	EO43	Organic carbon inventories in natural and restored Ecuadorian mangrove forests	DelVecchia et al	PeerJ	2014	Esmeraldas Province, Ecuador	0.951960, -79.656110	Mangrove	soft
127	EO44	Organic matter accumulation in a restored peatland: Evaluating restoration success	Lucchese et al	Ecological engineering	2010	Québec	47.88388889, -69.45027778	Wetland (coastal)	soft
128	EO45	Partitioning net ecosystem carbon exchange of native and invasive plant communities by vegetation cover in an urban tidal wetland in the New Jersey Meadowlands (USA)	Duman & Schafer	Ecological Engineering	2018	Carlstadt, New Jersey	40.839279, -74.095467	Wetland (coastal)	soft
129	EO46	Plant species effect on CO2 and CH4 emissions from pilot constructed wetlands in Mediterranean area	Maucieri et al	Ecological Engineering	2019	San Michele di Ganzari	37.50, 14.42	Wetland (coastal)	soft
130	EO47	Rewetting Decreases Carbon Emissions from the Zoige Alpine Peatland on the Tibetan Plateau	Cui et al	Sustainability	2017	Sichuan Province, China	30.142080, 102.960701	Wetland (coastal)	soft
131	EO48	Role of C3 plant species on carbon dioxide and methane emissions in Mediterranean constructed wetland	Maucieri et al	Italian Journal of Agronomy	2014	San Michele Di Ganzaria	37.282452, 14.426550	Wetland (coastal)	hybrid
132	EO49	Seagrass blue carbon dynamics in the Gulf of Mexico: Stocks, losses from anthropogenic disturbance, and gains through seagrass restoration	Thorhaug et al	Science of The Total Environment	2017	Gulf of Mexico	25.304304, -90.065918	Seagrass	soft
133	EO50	Seasonal variability of CO2 emissions from sediments in planted mangroves (Northern Viet Nam)	Ha et al	Estuarine, Coastal and Shelf Science	2018	Nam Dinh Province, Northern Viet Nam	20.434970, 106.177680	Mangrove	soft
134	EO51	Short-term nitrogen additions can shift a coastal wetland from a sink to a source of N2O	Moseman-Valtierra et al	Atmospheric Environment	2011	Rowley, Massachusetts	42.759, 70.891	Salt marsh	soft
135	EO52	Soil carbon and nitrogen storage in recently restored and mature native Scirpus marshes in the Yangtze Estuary, China: Implications for restoration	Chen et al	Ecological Engineering	2017	Yangtze River estuary	31.05083333, 131.91916667	Wetland (coastal)	soft
136	EO53	Soil development and establishment of carbon-based properties in created freshwater marshes	Hossler & Bouchard	Ecological Applications	2010	Ohio, USA	40.417286, -82.907120	Wetland (coastal)	soft
137	EO54	Soil organic carbon stock in natural and restored mangrove forests in pichavaram south-east coast of india	Gnanamoorthy et al	Indian Journal of Geo Marine Sciences	2019	Vellar and Coleroon estuaries of the Cauvery delta	11.4223, 79.81	Mangrove	soft
138	EO55	Soil Organic Matter Responses to Mangrove Restoration: A Replanting Experience in Northeast Brazil	Jimenez et al	INTERNATIONAL JOURNAL OF ENVIRONMENTAL RESEARCH AND PUBLIC HEALTH	2021	Cocó River in Ceará state, northeast Brazil	-5.63524, -35.42019	Mangrove	soft
139	EO56	Spartina alterniflora Invasion Alters Carbon Exchange and Soil Organic Carbon in Eastern Salt Marsh of China	Zhou et al	CLEAN - Soil air water	2014	Yancheng National Nature Reserve, China	33.4833, 120.6667	Salt marsh	soft
140	EO57	Species choice in mangrove reforestation may influence the quantity and quality of long-term carbon sequestration and storage	Wu et al	Science of The Total Environment	2020	Guangdong, China	22.869940, 113.419724	Mangrove	soft
141	EO58	Temporal and spatial variations of greenhouse gas fluxes from a tidal mangrove wetland in Southeast China	Wang et al	Environ Sci Pollut Res	2016	Zhangzhou City, Fujian Province, China	24.520380, 117.670020	Wetland (coastal)	soft
142	EO59	The colonization of a coastal lagoon by a mangrove ecosystem: Benefit or threat to the lagoon?	Leite et al	Aquatic Botany	2021	Rio de Janeiro, Brazil	-22.906847, -43.172897	Mangrove	hybrid
143	EO60	Tree biomass and carbon stock of a community-managed mangrove forest in Bohol, Philippines	Camacho et al	Forest Science and Technology	2011	Province of Bohol, Philippines	9.849991, 124.143539	Mangrove	soft
144	EO61	Vegetation productivity of planted and unplanted created riverine wetlands in years 15-17	Stefanik et al	Ecological engineering	2017	Ohio, USA	40.02027778, -83.01722222	Wetland (coastal)	soft
145	EO62	Impacts of land use on Indian mangrove forest carbon stocks: Implications for conservation and management	Bhomia et al	Ecological Applications	2016	Odisha, India	20.968731, 86.745392	Mangrove	soft
146	EO63	Carbon sequestration and biogeochemical cycling in a saltmarsh Subject to coastal managed realignment	Burden et al	Estuarine, Coastal and Shelf Science	2013	South-east England	51.76694444, 0.85027778	Salt marsh	hybrid
147	EO64	Will restored mangrove forests enhance sediment organic carbon and ecosystem carbon storage?	Pham et al	Regional Studies in Marine Science	2017	Thanh Hoa, Vietnam	19.807610, 105.775917	Mangrove	soft
148	EO65	Anthropogenic impacts on nitrogen fixation rates between restored and natural Mediterranean salt marshes	Moseman et al	Marine Ecology	2015	Venice, Italy	45.440845, 12.315515	Salt marsh	soft
149	EO66	Ecological structure and function in a restored versus natural salt marsh	Rezek et al	Plos One	2017	Texas Coastal Bend, U.S	27.850969, -97.360550	Salt marsh	hybrid
150	EO67	Carbon stocks in natural and planted mangrove forests of Mahanadi Mangrove Wetland, East Coast of India	Sahu et al	Current Science	2016	Odisha, India	20.968731, 86.745392	Mangrove	soft
151	EO68	Effects of reclamation and regeneration processes on organic matter from estuarine soils and sediments	Satin et al	Organic Geochemistry	2009	Iberian Peninsula	43.40027778, -2.68361111	Salt marsh	hybrid
152	EO69	Carbon sequestration and fluxes of restored mangroves in abandoned aquaculture ponds	Sidik et al	Journal of the Indian Ocean Region	2019	Bali, Indonesia	-8.340539, 115.091949	Mangrove	soft
153	EO70	Salt marsh restoration with sediment-slurry application: Effects on benthic macroinvertebrates and associated soil-plant variables	Tong et al	Ecological engineering	2013	Leeville, Louisiana, USA	31.143260, -93.263780	Salt marsh	soft
154	EO71	Seawall construction alters soil carbon and nitrogen dynamics and soil microbial biomass in an invasive Spartina alterniflora salt marsh in eastern China	Yang et al	Applied Soil Ecology	2017	Jiangsu Province, China	32.937080, 119.151932	Salt marsh	hybrid
155	EO72	The impact of sea embankment reclamation on soil organic carbon and nitrogen pools in invasive Spartina alterniflora and native Suaeda salsa salt marshes in eastern China	Yang et al	Ecological engineering	2016	Jiangsu Province, China	32.937080, 119.151932	Salt marsh	hybrid
156	EO73	Estimating Change in Sedimentary Organic Carbon Content During Mangrove Restoration in Southern China Using Carbon Isotopic Measurements.	Zhang et al	Pedosphere	2012	Zhanjiang City, China	21.191860, 110.388000	Mangrove	soft
157	ECO1	Assessing the coastal protection services of natural mangrove forests and artificial rock revetments	Strain et al	Ecosystem services	2022	Victoria, Australia	-37.471310, 144.785156	Mangrove	hard
158	ECO2	A closer look into shrimp yields and mangrove coverage ratio in integrated mangrove-shrimp farming systems in Ca Mau, Vietnam	Quan et al	Aquaculture International	2022	Vietnam	9.177220, 105.151062	Mangrove	hybrid
159	ECO3	Shrimp farmers perceptions on factors affecting shrimp productivity in integrated mangrove-shrimp systems in Ca Mau, Vietnam	Ngo et al	Ocean & Coastal Management	2022	Vietnam	9.177220, 105.151062	Mangrove	hybrid
160	ECO4	Resident Perceptions and Parcel-Level Performance Outcomes of Mangroves, Beaches, and Hardened Shorelines After Hurricane Irma in the Lower Florida Keys	O’Donnell et al	Frontiers in Environmentaal Science	2022	US	24.668040, -95.487990	Mangrove	hybrid
161	ECO5	Valuation of Wetland Restoration: Evidence from the Housing Market in Arkansas	Richardson et al	Environmental and Resource Economics	2022	US	35.201050, -91.831833	Wetland (coastal)	soft
162	ECO6	A benefit-cost comparison of varying scales and methods of coral reef restoration in the Philippines	Abrina & Bennett	Science of the Total Environmen	2021	Phillippines		Coral reef	soft
163	ECO7	Screening life cycle environmental impacts and assessing economic performance of floating wetlands for marine water pollution control	Takavakoglou et al	Marine Science and Engineering	2021	Europe		Wetland (coastal)	hybrid
164	ECO8	A comparative method for evaluating ecosystem services from the viewpoint of public works	Okada et al	Ocean and Coastal Management	2021	Japan	35.686958, 139.749466		hybrid
165	ECO9	Protecting People and Property While Restoring Coastal Wetland Habitats	Weinstein1 et al	Estuaries and Coasts	2021	Greenwich, US	39.825020, -75.289520	Wetland (coastal)	hybrid
166	ECO10	Economic valuation of the ecosystem services provided by the mangroves of the Gulf of Nicoya using a hybrid methodology	Hern ́andez-Blanco et al	Ecosystem services	2021	Costa Rica	9.8, -84.8	Mangrove	soft
167	ECO11	Conceptual model of ecosystem service flows from carbon dioxide to blue carbon in coastal wetlands: An empirical study based on Yancheng, China	Zang	Sustainability	2021	China	35.477190, 112.419390	Wetland (coastal)	soft
168	ECO12	Economic appraisal of ecosystem services and restoration scenarios in a tropical coastal Ramsar wetland in India	Sinclair et al	Ecosystem services	2021	Kollam, India	8.886900, 76.590469	Wetland (coastal)	soft
169	ECO13	Use of Asian watergrass as feed of grass carp	Hossain et al	Aquaculture Reports	2020	Bangladesh	22.700410, 90.374990	Wetland (coastal)	soft
170	ECO14	Development of a low-cost polyculture system utilizing Hygroryza aristata floating grass in the coastal wetlands of Bangladesh	Hossain et al	Aquaculture	2020	Bangladesh	22.700410, 90.374990	Wetland (coastal)	soft
171	ECO15	Valuation of Ecosystem Services from an Important Wetland of Nepal: A Study from Begnas Watershed System	Thapa et al	ECOSYSTEM SERVICES OF WETLANDS	2020	Nepal	28.13361111, 84.13361111	Wetland (coastal)	soft
172	ECO16	Marine natural capital and ecosystem services: An environmental accounting model	Buonocore et al	Ecological Modelling	2020	Gulf Of Naples, Italy	40.853294, 14.305573	Seagrass	soft
173	ECO17	Measurement and economic valuation of carbon sequestration in Nova Scotian wetlands	Gallant et al	Ecological economics	2020	Nova Scotia	44.681988, -63.744312	Wetland (coastal)	soft
174	ECO18	Financing coastal resilience by combining nature-based risk reduction with insurance	Reguero et al	Ecological economics	2020	Dominica	15.414999, -61.370975	Mangrove	soft
175	ECO19	Forecasting ecosystem services to guide coastal wetland rehabilitation decisions	Calder et al	Ecosystem services	2019	San Francisco Bay	37.901409, -122.322800	Wetland (coastal)	soft
176	ECO20	Using internet surveys to estimate visitors' willingness to pay for coral reef conservation in the Kenting National Park, Taiwan	Maynard et al	Water	2019	Hengchun, Taiwan	22.003799, 120.747147	Coral reef	soft
177	ECO21	Evaluation of the ecosystem services of the central marsh in southern Iraq	Fazaa et al	Baghdad Science Journal	2018	Iraq	33.280540, 44.327340	Salt marsh	soft
178	ECO22	Cost–benefit analysis of ecosystem services in China	Cao et al	Ecological engineering	2018	China		Wetland (coastal)	soft
179	ECO23	An optimization model for a wetland restoration project under uncertainty	Cai et al	Environmental research and public health	2018	Changchun City, China	43.86695, 125.338040	Wetland (coastal)	soft
180	ECO24	Valuing the protection services of mangroves at national scale: The Philippines	Menéndez et al	Ecosystem services	2018	Phillippines		Mangrove	soft
181	ECO25	Estimating the Potential Fishery Benefits from Targeted Habitat Repair: a Case Study of School Prawn (Metapenaeus macleayi) in the Lower Clarence River Estuary	Taylor & Creighton	Wetlands	2018	Australia	-29.43, 153.37	Wetland (coastal)	soft
182	ECO26	Rapid ecosystem service assessment of the impact of Koshi Tappu Wildlife Reserve on wetland benefits to local communities	Merriman et al	Wetlands Ecol Manage	2018	Nepal	27.013867, 86.367592	Wetland (coastal)	soft
183	ECO27	Economic feasibility of mangrove restoration in the Southeastern Coast of Bangladesh	Rahman & Mahmud	Ocean & Coastal Management	2018	Bangladesh	21.51, 91.99	Mangrove	hybrid
184	ECO28	The value of wetlands for water quality improvement: an example from the St. Johns River watershed, Florida	Seeteram et al	Wetlands Ecol Manage	2018	Jacksonville, US	30.332184, -81.655647	Wetland (coastal)	Natural
185	ECO29	Wetlands, Flood Control and Ecosystem Services in the Smith Creek Drainage Basin: A Case Study in Saskatchewan, Canada	Pattison-Williams et al	Ecological economics	2018	Canada	51.212608, -102.458572	Wetland (coastal)	soft
186	ECO30	Developing an integrated land use planning system on reclaimed wetlands of the Hungarian Plain using economic valuation of ecosystem services	Pinke et al	Ecosystem services	2018	Hungarian Plain	47.0101, 20.021	Wetland (coastal)	soft
187	ECO31	Comparing the cost effectiveness of nature-based and coastal adaptation: A case study from the Gulf Coast of the United States	Reguero et al	Plos One	2018	Gulf of Mexico	28.327956, -96.305375
188	ECO32	Revealed social preference for ecosystem services using the eco-price	Campbell	Ecosystem services	2018	Maryland, USA	39.045753, -76.641273	Wetland (coastal)	soft
189	ECO33	Landscape planning and economic valuation of mangrove ecotourism using gis and google earth image	AMBARITA et al	Journal of Theoretical and Applied Information Technology	2018	North Sumatra, Indonesia	1.829230, 98.776604	Mangrove	soft
190	ECO34	Measuring conflicts in the management of anthropized ecosystems: Evidence from a choice experiment in a human-created Mediterranean wetland	Perni & Martínez-Paz	Journal of Environmental Management	2017	Spain	38.33, -0.7	Wetland (coastal)	soft
191	ECO35	Simple rules can guide whether land- or ocean-based conservation will best benefit marine ecosystems	Saunders et al	Plos Biology	2017	Queensland, Australia	-20.917574, 142.702789	Seagrass	soft
192	ECO36	Estimating the economic benefits of a wetland restoration programme in New Zealand: A contingent valuation approach	Ndebele & Forgie	Economic Analysis and Policy	2017	New Zealand	-41.021226, 175.162837	Wetland (coastal)	soft
193	ECO37	Oyster reef restoration: substrate suitability may depend on specific restoration goals	Graham et al	Restoration Ecology	2017	Aransas Bay, Texas	29.52503, -98.566500	Coral reef	hybrid
194	ECO38	Estimating wetland restoration costs in southeastern North Dakota	Strehlow et al	Restoration Ecology	2017	Richland County, North Dakot	46.53, -97.13	Wetland (coastal)	soft
195	ECO39	Stand density management and blue carbon stock of monospecific mangrove plantation in Bohol, Philippines	Gevaña et al	Forestry Studies	2017	Bancon Island, Philippines	10.180410, 124.145980	Mangrove	soft
196	ECO40	The value of restoring urban drains to living streams	Polyakov et al	Water Resources and Economics	2017	Perth, Western Australia	-31.953512, 115.857048	Delta and estuaries	hybrid
197	ECO41	Integrated valuation of a nature-based solution for water pollution control. Highlighting hidden benefits	Liquete et al	Ecosystem Service	2016	Gorla Maggiore, Italy	45.666211, 8.904420	Wetland (coastal)	hybrid
198	ECO42	The ecological benefit–loss evaluation in a riverine wetland for hydropower projects – A case study of Xiaolangdi reservoir in the Yellow River, China	Liang et al	Ecological engineering	2016	Henan, China	33.875408, 113.484016	Wetland (coastal)	hybrid
199	ECO43	Divers' willingness to pay for improved coral reef conditions in Guam: An untapped source of funding for management and conservation?	Grafeld et al	Ecological economics	2016	Guam	13.444304, 144.793732	Coral reef	soft
200	ECO44	Community-based mangrove forest management: Implications for local livelihoods and coastal resource conservation along the Volta estuary catchment area of Ghana	Aheto et al	Ocean and Coastal Management	2016	Ghana	5.78245833, 0.73293889	Mangrove	soft
201	ECO45	Ecosystem services valuation of Lakeside Wetland park beside Chaohu Lake in China	Li & Gao	Water	2016	Hefei, China	31.851980, 117.278069	Wetland (coastal)	soft
202	ECO46	Ecosystem service delivery in restoration projects: The effect of ecological succession on the benefits of tidal marsh restoration	Boerema et al	Ecology & Society	2016	Italy	51.3167, 4.2	Salt marsh	hybrid
203	ECO47	Using Habitat Equivalency Analysis to Assess the Cost Effectiveness of Restoration Outcomes in Four Institutional Contexts	Scemama & Levrel	Environmental Management	2016	France			hybrid
204	ECO48	Applying Climate Compatible Development and economic valuation to coastal management: A case study of Kenya's mangrove forests	Huxham et al	Journal of Environmental Management	2015	Kenya	-4.44, 39.1	Mangrove	Natural
205	ECO49	wetlands, Flood Control and Ecosystem Services in the Smith Creek Drainage Basin: A Case Study in Saskatchewan, Canada	Adusumilli	Land	2015	US		Wetland (coastal)	soft
206	ECO50	Valuation of marine and coastal ecosystem services as a tool for conservation: The case of Martinique in the Caribbean	Failer et al	Ecosystem services	2015	Martinique, France	14.6, -61.083302		soft
207	ECO51	Economic valuation of Mangroves for comparison with commercial aquaculture in south Sulawesi, Indonesia	Malik et al	Forest	2015	Makassar City, Indonesia	-5.137320, 119.428240	Mangrove	hybrid
208	ECO52	Growing Spartina pectinata in Previously Farmed Prairie Wetlands for Economic and Ecological Benefits	Zilverberg et al	Wetlands	2014	US	44.029,−96.850	Wetland (coastal)	soft
209	ECO53	A first endeavour in restoring denuded, post-bleached reefs in Tanzania	Mbije et al	Estuaries, Coastal and Shelf Science	2013	Zanzibar, Tanzania		Coral reef	soft
210	ECO54	Mangrove ecofarming in Guangxi Province China: An innovative approach to sustainable mangrove use	Fan et al	Ocean and Coastal Management	2013	China	21.61583333, 108.23194444	Mangrove	hybrid
211	ECO55	Economic value of the nutrient retention function of restored floodplain wetlands in the Elbe River basin	Grossman	Ecological economics	2012	Germany	53.833333, 9	Wetland (coastal)	hybrid
212	ECO56	A comparison of salt marsh construction costs with the value of exported shrimp production	Minello et al	Wetlands	2012	Texas	29.57, -94.93	Salt marsh	hybrid
213	ECO57	Economic valuation of ecosystem services provided by oyster reefs	Grabowski et al	BioScience	2012	US		oyster reef	hybrid
214	ECO58	Cost-benefit analysis and payments for watershed-scale wetland rehabilitation: A case study in Shandong province, China	Lei et al	Int. J. Environ. Res	2011	Shandong Province, China	36.329021, 118.769882	Wetland (coastal)	hybrid
215	ECO59	Testing alternate ecological approaches to seagrass rehabilitation: Links to life-history traits	Irving et al	Journal of Applied Ecology	2010	Gulf St Vincent, South Australia	-35.0166666, 138.0666664	Seagrass	soft
216	ECO60	Valuing ecosystem services from wetlands restoration in the Mississippi Alluvial Valley	Jenkins et al	Ecological economics	2010	Mississippi	34,011, -91.0012	Wetland (coastal)	soft
217	ECO61	An ounce of prevention: Cost-effectiveness of coral reef rehabilitation relative to enforcement	Haisfield et al	Conservation letters	2010	Indonesia	-8.543333, 119.489441	Coral reef	soft
218	ECO62	An integrated approach to coastal rehabilitation: Mangrove restoration in Sungai Haji Dorani, Malaysia	Hashim et al	Estuarine, Coastal and Shelf Science	2010	Malaysia	3.139003, 101.686852	Mangrove	hybrid
219	ECO63	Net pay: Economic analysis of a replanted mangrove plantation in Kenya	Kairo et al	Journal of Sustainable Forestry	2010	Kenya	-4.41694444, 39.83361111	Mangrove	soft
220	ECO64	Restoration of dredged canals in wetlands: A comparison of methods	Baustian et al	Wetlands Ecol Manage	2009	US	29.811636, -90.141294	Wetland (coastal)	hybrid
221	ECO65	Valuing mangrove ecosystem services: Linking nutrient retention function of mangrove forests to enhanced agroecosystem production	Hussain & Badola	Wetlands Ecol Manage	2008	India	20.80027778, 86.76694444	Mangrove	soft
222	ECO66	Factors influencing community participation in mangroves restoration: A contingent valuation analysis	Stone et al	Ocean & Coastal Management	2008	Karnataka, India	15.029560, 76.319633	Mangrove	soft
223	ECO67	Valuing recreational and conservation benefits of coral reefs-The case of Bolinao, Philippines	Ahmed et al	Ocean & Coastal Management	2006	Bolinao, Philippine	16.388840, 119.894360	Coral reef	soft
224	ECO68	Are mangroves worth replanting? The direct economic benefits of a community-based reforestation project	Walton et al	Environmental Conservation	2006	Panay Island, Philippines	11.555260, 122.795174	Mangrove	soft
225	ECO69	Coral reef restoration projects in Thailand	Yeemin et al	Ocean & Coastal Management	2006	Khang Khao Island, Thailand	9.56805556, 98.38416667	Coral reef	soft
226	ECO70	Assessing the substitutability of mitigation wetlands for natural sites: Estimating restoration lag costs of wetland mitigation	Gutrich & Hitzhusen	Ecological economics	2004	US		Wetland (coastal)	soft
227	ECO71	The feasibility of restoring previously drained wetlands to reduce flood damage	Shultz & Leitch	Journal of Soil and Water Conservation	2003	US	42.99583333, -84.95500000	Wetland (coastal)	hybrid
228	ECO72	Comparative economic analysis of using different sizes of constructed wetlands in recirculating catfish pond production	Posadas	Journal of Applied Aquaculture	2001	Gulfport, Mississippi	30.367420, -89.092819	Wetland (coastal)	hybrid
229	ECO73	Least-cost management of nonpoint source pollution: Source reduction versus interception strategies for controlling nitrogen loss in the Mississippi Basin	Ribaudo et al	Ecological economics	2001	Mississippi Delta	33.443890, -90.502876	Wetland (coastal)	soft
230	ECO74	Natural resource management in mitigating climate impacts: The example of mangrove restoration in Vietnam	Tri et al	Global Environmental Change	1998	Vietnam		Mangrove	soft
231	ECO75	Wetland credit sales as a strategy for achieving no-net-loss: the limitations of regulatory conditions	Shabman et al	Wetlands	1998	US		Wetland (coastal)	soft
232	ECO76	Modelling economy-ecology linkages in mangroves: Economic evidence for promoting conservation in Bintuni Bay, Indonesia	Ruitenbeek	Ecological economics	1994	Indonesia	-2.120050, 133.568480	Mangrove	soft
233	ECO77	The value of a mangrove area in Sarawak	Bennett & Reynolds	Biodiversity and Conservation	1993	Malaysia	2.287778, 111.830833	Mangrove	soft
234	ECO78	Economic Benefits of Habitat Restoration: Seagrass and the Virginia Hard-Shell Blue Crab Fishery	Anderson	North American Journal of Fisheries Management	1989	US	42.492130, -87.842680	Seagrass	soft
235	ECO79	Benefits of coastal managed realignment for society: Evidence from ecosystem service assessments in two UK regions	MacDonald et al	Estuarine, Coastal and Shelf Science	2017	UK		Salt marsh	hybrid
236	ECO80	Long-term assessment of an innovative mangrove rehabilitation project: Case study on Carey Island, Malaysia	Motamedi et al	The Scientific World Journal	2014	Selangor, Malaysia	3.073838, 101.518349	Mangrove	hybrid
237	ECO81	Making real options analysis more accessible for climate change adaptation. An application to afforestation as a flood management measure in the Scottish Borders	Dittrich et al	Journal of Environmental Management	2019	UK	55.7282, -3.2078	Delta and estuaries	hybrid
238	ECO82	Efficiency of flood protection measures: selected examples	Kron & Muller	Water Policy	2019	US		Delta and estuaries	hard
239	ECO83	Beneft analysis of food adaptation under climate change scenario	Li et al	Natural Harzards	2019	Taiwan	25.105497, 121.597366	Delta and estuaries	hard
240	ECO84	Benefits of adapting to sea level rise: the importance of ecosystem services in the French Mediterranean sandy coastline	Hérivaux et al	Regional Environmental Change	2018	Europe		Shorelines, beaches and dunes	hard
241	ECO85	Evidence of economic benefits for public investment in MPAs	Pascal et al	Ecosystem services	2018	vanuatu	-17.734818, 168.322021	marine protected area	hybrid
242	ECO86	Cost–beneft analysis of climate change adaptation measures in Bosnia and Herzegovina	Cupac et al	Euro-Mediterranean Journal for Environmental Integration	2020	Bosnia and Herzegovina	43.856430, 18.413029	Delta and estuaries	hard
243	ECO87	A global framework for future costs and benefits of river-flood protection in urban areas	Ward et al	Nature Climate change	2017	global		Delta and estuaries	hard
244	ECO88	Costs of Adapting Coastal Defences to Sea-Level Rise— New Estimates and Their Implications	Jonkman et al	Journal of Coastal Research	2013	Netherlands	national	Delta and estuaries	hard
245	ECO89	Costs of sea dikes – regressions and uncertainty estimates	Lenk et al	Natural hazards ad earth system sciences	2017	global		Delta and estuaries	hard
246	ECO90	Hard or soft flood adaptation? Advantages of a hybrid strategy for Shanghai	Du et al	Global Environmental Change	2020	Shanghai,China	31.230391, 121.473701	Delta and estuaries	hard
247	ECO91	Forecasting ecosystem services to guide coastal wetland rehabilitation decisions	Calder et al	Ecosystem services	2019	California	37.986076, -122.534752	Wetland (coastal)	soft
248	ECO92	An economic evaluation of adaptation pathways in coastal mega cities: An illustration for Los Angeles	De Ruig et al	Science of the total environment	2019	Los Angeles	34.0259216, -118.77975709999998	Shorelines, beaches and dunes	hard
249	ECO93	Investment decision for coastal urban development projects considering the impact of climate change: Case study of the Great Garuda Project in Indonesia	Oh et al	Journal of Cleaner production	2018	Jarkata, Indonesia	-6.200000, 106.816666	Delta and estuaries	hard
250	ECO94	Protection by hard defence structures or relocation of assets exposed to coastal risks: Contributions and drawbacks of cost-benefit analysis for long-term adaptation choices to climate change	Andre et al	Ocean and Coastal Management	2016	France	43.115442, 6.275494	Shorelines, beaches and dunes	hard
251	ECO95	Civil engineering works versus self-protection measures for the mitigation of floods economic risk. A case study from a new classification criterion for cost-benefit analysis	Garrote et al	International Journal of Disaster risk reduction	2019	Segovia, Spain	40.949429, -4.119210	Delta and estuaries	hard
252	ECO96	Agriculture Adaptation Options for Flood Impacts under Climate Change—A Simulation Analysis in the Dajia River Basin	Li et al	Sustainability	2021	Taiwan	23.697809, 120.960518	Delta and estuaries	hard
253	WA51	Numerical Modelling of Wave Attenuation in Pile Breakwater	Abdullah et al	IOP Conf. Ser.: Earth Environ. Sci	2022	Bali, Indonesia	-8.340539, 115.091949	Other	hard
254	WA52	Assessing Wave Attenuation With Rising Sea Levels for Sustainable Oyster Reef-Based Living Shorelines	Salatin et al	Front. Built Environ	2022	Delaware Bay, United States	39.016490, -74.947850	Coral reef	hybrid
255	SR33	oyster breakwater reefs promote adjacent mudflat stability and salt marsh growth in a monsoon dominated subtropical coast	Mohammed et al	Nature Scientific Reports	2019	Kutubdia Island,, Bangladesh	-21.8167, 91.8583	oyster reef	hybrid
256	SR34	Surges as Living Shorelines Reduce Lateral Erosion of Salt Marshes	Polk et al	Integrated Environmental Assessmnt and Management	2021	North Carolina	35.759575, -79.019302	Salt marsh	hybrid
257	WA52	Wave Attenuation by Oyster Reefs in Shallow Coastal Bays	Wiberg et al	Estuaries and Coasts	2019	Delmarva, US	38.500; -75.667	oyster reef	hybrid
258	WA53	Field Observations of Wind Waves in Upper Delaware Baywith Living Shorelines	Zhu et al	Estuaries and Coasts	2020	Gandy’s Beach, New Jersey	39.016490, -74.947850	oyster reef	hybrid
259	SR35	Shoreline Response for a Reef Ball TM Submerged Breakwater System Offshore of Grand Cayman Island	Arnouil	Dissertation	2008	Caymon island	19.342800, -81.391701		hard
260	SR36	Impacts of seawalls on saltmarsh plant communities in the Great Bay Estuary, New Hampshire USA	Bozek et al	Wetlands Ecology and Management	2005	Great Bay Estuary, New Hampshire USA	43.045250, -70.870911	Salt marsh	hybrid
261	WA54	Effect of artificial seagrass on wave attenuation and wave run-up	John et al	The International Journal of Ocean and Climate System	2016	Surathkal, India	12.994640, 74.798271	Seagrass	soft
262	WA55	Full scale monitoring study of a submerged breakwater, Palm Beach, Florida, USA	Dean et al	Coastal engineering	1997	palm beach, Florida	26.709723, -80.064163		hard
263	SR37	Artificial Reefs for Ecosystem Restoration and Coastal Erosion Protection with Aquaculture and Recreational Amenities	Harris	Reef Journal	2006	Miami Beach, Florida	25.761681, -80.191788		hard
264	SR38	The Use of Submerged Narrow-Crested Breakwaters for Shoreline Erosion Control	Stauble and Tabar	Journal of Coastal Research	2003	Vero beach, Florida	27.638643, -80.397270		hard
265	WA56	Porosity effects on non-breaking surface waves over permeable submerged breakwaters	Ting et al	Coastal engineering	2004	Taiwan	25.105497, 121.597366		hard
266	WA58	Experimental and numerical study on the wave attenuation performance and dynamic response of kelp-box type floating breakwater	Sun et al	Ocean Engineering	2022	Zhengzhou, China	34.746613, 113.625328	kelp bed	hybrid
267	WA59	Attenuation of wave force on a floating dock by multiple porous breakwaters	Gayathri et al	Engineering Analysis with Boundary Elements	2022				hard
268	WA60	Morphological wave attenuation of the nature-based flood defense: A case study from Chongming Dongtan Shoal, China	Mi et al	Science of The Total Environment	2022	Chongming Changxing Island, Cihina	31.396524, 121.72167	Salt marsh	hybrid
269	WA62	Wave-attenuation performance and hydrodynamic characteristics of a plant ecological floating breakwater	Sun et al	Ships and Offshore Structures	2022	Zhengzhou, China	34.746613, 113.625328		hybrid
270	WA63	Hydrodynamic Performance of a Multi-Module Three-CylinderFloating Breakwater System under the Influence of Reefs: A 3DExperimental Study	Guo et al	Marine and Science Engineer	2021	Jiangsu, China	31.565372, 120.327583		hard
271	WA64	The effects of large-scale breakwaters on shoreline vegetation	Martin et al	Ecological engineering	2021	LA, US	30.319675, -87.787743	Salt marsh	hybrid
272	SR39	Applications of remote sensing and GIS techniques to evaluate the effectiveness of coastal structures along Burullus headland-Eastern Nile Delta, Egypt	Elkafrawy et al	The Egyptian Journal of Remote Sensing and Space Sciences	2021	Nile Delta, Egypt	31.60027778, 31.13361111		hard
273	SR40	Geomorphologic Impact of Construction of Breakwaters at Ponnani Fishery Harbour in Kerala	Paravath et al	8th International Conference on Coastal and Ocean Engineering	2021	Malappuram , India	10.78689167, 75.91072778		hard
274	SR41	The effectiveness of breakwaters decreasing the peat shoreline change in Bengkalis Island	Ratri et al	International Conference on Research Collaboration of Environmental Science	2021	Muntai. India	21.782800, 78.263600	Wetland (coastal)	hybrid
275	SR42	Coupling breakwalls with oyster restoration structures enhances living shoreline performance along energetic shorelines	Safak et al	Ecological engineering	2020	Florida, US	30.223857, -81.18257	oyster reef	hybrid
276	SR43	The Influence of Breakwaters on Nearshore Sedimentation Patterns in Chesapeake Bay, USA	Palinkas et al	Journal of Coastal Research	2016	Chesapeake Bay	36.779591, -76.288376		hard
277	SR44	Morphodynamic changes as an impact of human intervention at the Ras El-Bar-Damietta Harbor coast, NW Damietta Promontory, Nile Delta, Egypt	El-Asmar et al	Journal of African Earth Sciences	2016	Damietta Promontory	31.52635278, 31.84472222		hard
278	SN1	Effects of Beach Nourishment and the Influence of Irrigation Water Discharge on Byunsan Beach, West Coast, Korea	rrig. and Drain.	RRIGATION AND DRAINAGE	2016	Byunsan Beach, Korea	35.67939167054848, 126.52891023805799	sand nourishment	Soft
279	SN2	Morphodynamic responses of nourished beaches in SW Spain	Anfuso, G.; Benavente, J.; Gracia, F. J.	Journal of Coastal Conservation	2018	Gulf of Cádiz, Spain	36.623526, -6.375933	sand nourishment	Soft
280	SN3	Limited impact of beach nourishment on macrofaunal recruitment/settlement in a site of community interest in coastal area of the Adriatic Sea (Mediterranean Sea)	Danovaro, Roberto; Nepote, Ettore; Lo Martire, Marco; Ciotti, Claudia; De Grandis, Gianluca; Corinaldesi, Cinzia; Carugati, Laura; Cerrano, Carlo; Pica, Daniela; Di Camillo, Cristina Gioia; Dell'Anno, Antonio	MARINE POLLUTION BULLETIN	2018	Italian Adriatic coast	43.52,13, 35.78	sand nourishment	Soft
281	SN4	Effects of Submerged Breakwater on Hydrodynamics and Shoreline Change of the East Beach of Beidaihe, Bohai Bay, China	Kuang, Cuiping; He, Lulu; Gu, Jie; Pan, Yi; Zhang, Yu; Yang, Yanxiong; Qiu, Ruofeng; Zhang, Jiabo	JOURNAL OF COASTAL RESEARCH	2014	Beidaihe, Bohai Bay, China	39.816342, 119.517084	sand nourishment and breawater	hard
282	SN5	The effects of beach nourishment on benthic invertebrates in eastern Australia: Impacts and variable recovery	Schlacher, Thomas A.; Noriega, Rocio; Jones, Alan; Dye, Theresa	SCIENCE OF THE TOTAL ENVIRONMENT	2012	Palm Beach, Australia	-28.126,153.481	sand nourishment and breawater	hard
283	SN6	A mixed solution for a highly protected coast (Punta Marina, Northern Adriatic Sea, Italy)	Utizi, Kizzi; Corbau, Corinne; Rodella, Ilaria; Nannini, Sergio; Simeoni, Umberto	MARINE GEOLOGY	2016	Punta Marina, Italia	44.444132, 12.296490	sand nourishment	Soft
284	SN7	Sandy beach macrofaunal assemblages as indicators of anthropogenic impacts on coastal dunes	Senechal, Nadia; Pavon, Jonathan; Asselot, Remy; Taaouati, Mohammed; Ferreira, Sophie; Bujan, Stephan	JOURNAL OF COASTAL RESEARCH	2016	Leirosa Beach	40.04916667, -8.89305556	sand nourishment	Soft
285	SN8	The influence of seasonal patterns on a beach nourishment project in a complex reef environment	Habel, Shellie; Fletcher, Charles H.; Barbee, Matthew; Anderson, Tiffany R.	COASTAL ENGINEERING	2016	Royal Hawaiian Beach	21.273172182659113, -157.8240506881042	sand nourishment	Soft
286	SN9	Effects of beach raking and sand fences on dune dimensions and morphology	Nordstrom, Karl F.; Jackson, Nancy L.; Freestone, Amy L.; Koroticy, Katherine H.; Puleo, Jack A.	GEOMORPHOLOGY	2012	Seven Mile Island, USA	39.07508091165389, -74.73800574797694	sand nourishment	Soft
287	SN10	Does the Functional Richness of Plants Reduce Wave Erosion on Embryo Coastal Dunes?	Maximiliano-Cordova, Carmelo; Salgado, Karla; Luisa Martinez, M.; Mendoza, Edgar; Silva, Rodolfo; Guevara, Roger; Feagin, Rusty A.	ESTUARIES AND COASTS	2019	Seven Mile Island, USA	39.07508091165389, -74.73800574797694	sand nourishment	Soft
288	SN11	A modeling application of integrated nature based solutions (NBS) for coastal erosion and flooding mitigation in the Emilia-Romagna coastline (Northeast Italy)	Unguendoli et al	Science of the Total Environment	2023	Bellocchio Beach , Italy	44.65254813258032, 12.2533322684242	sand nourishment	hybrid
289	ECO97	Community-based, low-tech method of restoring a lost thicket of Acropora corals	dela Cruz DW, Villanueva RD, Baria MVB	ICES Journal of Marine Science	2014	Bolinao coral reefs, Philippines	16.358458, 119.842490	Coral reef	soft
290	ECO99	Experimental assessment of coral reef rehabilitation following blast fishing	Fox H, Mous P, Pet J, Muljadi A, Caldwell R	Conservation Biology	2005	Kodomo National Park, Indonesia	-8.509245, 119.423074	Coral reef	soft
291	ECO100	Coral reef restoration projects in Thailand	Yeemin T, Sutthacheep M, Pettongma R	Ocean & Coastal Management	2006	Thailand		Coral reef	soft
292	ECO101	2,400 hectares of salt marsh wetland restoration	Adams CS, Benosky CP		1998	Delaware, USA	38.784739, -75.091024	Marsh	soft
293	ECO102	Tidal salt marsh restoration	Broome SW, Seneca ED, Woodhouse Jr W	Aquatic Botany	1988	Delaware, USA	38.784739, -75.091024	Marsh	soft
294	ECO103	Restoration of coastal wetlands in southeastern Florida	Milano G		1999	Northern America		Marsh	soft
295	ECO104	Evaluating salt marsh restoration success with an index of ecosystem integrity.	Staszak L, Armitage A	Journal of Coastal Research	2013	Galveston Bay, Texas	29.239511, -94.876709	Marsh	soft
296	ECO105	CASE STUDY: Community Based Ecological Mangrove Rehabilitation (CBEMR) in Indonesia	Brown B, Fadillah R, Nurdin Y, Soulsby I, Ahmad	Sapiens	1999	Indonesia		Marsh	soft
297	ECO106	Planting mangroves on intertidal mudflats: habitat restoration or habitat conversion. In: Proceedings of the ECOTONE VIII seminar enhancing coastal ecosystems restoration for the 21st century, Ranong, Thailand.p 23–28	Erftemeijer P, Lewis III R	Proceedings of the ECOTONE VIII seminar enhancing coastal ecosystems restoration for the 21st century, Ranong, Thailand.p 23–28	1999	Asia		Marsh	soft
298	ECO107	Growth performance of planted mangroves in the Philippines: revisiting forest management strategies.	Samson M, Rollon R		2008	Philippines		Marsh	soft
299	ECO108	Valuing mangrove conservation in Southern Thailand. Contemp Econ Policy 19:109–122	Sathirathai S, Barbier E		2001	Thailand		Marsh	soft
300	ECO109	A cost-evaluation technique for restoration of seagrass and other plant communities	Fonseca MS, Kenworthy WJ, Phillips RC		1982	Washington State, USA		Marsh	soft
301	ECO110	Biscayne Bay seagrasses and recent restoration efforts. In: Treat S, Lewis III R (eds) Seagrass restoration: success, failure, and the costs of both. Selected Papers presented at a workshop, Mote Marine Laboratory, Sarasota, Florida, March 11–12, 2003. Lewis Environmental Services, Valrico, Florida, p 115–130	Milano G, Deis D		2006	Biscayne Bay, Florida	25.669480, -80.158050	Marsh	soft
302	ECO111	Seagrass restoration. In: Coastal wetlands: An integrated ecosystems approach	Paling E, Fonseca M, Katwijk M van, Keulen M van		2009	Australia		Marsh	soft
303	ECO112	A Cost–Benefit Approach to Discuss Artificial Nourishments to Mitigate Coastal Erosion	Coelho et al	Journal of Marine Science and Engineering	2022	Portugal		Beach	soft
304	ECO113	Valuation of the ecosystem services of beach nourish ment in decision making: The case study of Tarquinia Lido, Italy	Martino & Amos	Ocean and Coastal Management	2015	Tarquinia Lido, Italy	42.220111, 11.705370	Beach	soft
