# Supplementary material for: Meta-analysis indicates better climate adaptation and mitigation performance of hybrid engineering-natural coastal defence measures
Source: Nat Commun. 2024 Apr 9;15:2870. doi: 10.1038/s41467-024-46970-w (PMC11004181; doi:10.1038/s41467-024-46970-w)
Supplement: Supplementary file 5 — Supplementary Data 2 [file 41467_2024_46970_MOESM5_ESM.xlsx]

## Sheet: study quality appraisal
No	Article ID	Publication's name	Author	Year	Does the study address a clearly focused question?	Does the question match the answer?	Was the population/area of interest defined in space, time and size?	Selection bias: Was the sample area representative for the population defined?	Was the sample size appropriate?	Was probability/random sampling used for constructing the sample?	If secondary data were used, did an evaluation of the original data take place?	If data collection took place in form of a questionnaire, was it pre-tested/piloted?	Were the data collection methods described in sufficient detail to permit replication?	Were the statistical/analytical methods described in sufficient detail to permit replication?	Is the choice of statistical/analytical methods appropriate and/or justified?	Was uncertainty assessed and reported?	Do the data support the outcome?	Magnitude of effect: Is the effect large, significant and/or without large uncertainty?	Are all variables and statistical measures reported?	Attrition bias: Are non-response/drop-outs given and is their impact discussed?	Is the unit of the quantification measurement appropriate?	Was temporal change (e.g. annual or long-term) of quantities measured (e.g. species abundance or an ecosystem service) discussed?	If discounting of future costs and outcomes is necessary, was it performed correctly?	If aggregate economic values for a population were estimated, was this estimation consistent with the sampling and the definition of the population?	Score
1	SR1	A hybrid shoreline stabilization technique: Impact of modified intertidal reefs on marsh expansion and nekton habitat in the northern Gulf of Mexico	Sharma et al	2015	1	1	1	1	1	1	N/A	N/A	1	1	1	0	1	1	1	N/A	1	1	N/A	1	93.75
2	WA1	A physical model simulation of combination of a geo-bag dike and mangrove vegetation as a natural coastal protection system for the Indonesian shoreline	Yuanita et al	2021	1	1	1	1	1	1	1	N/A	1	1	1	0	1	1	1	N/A	1	1	N/A	N/A	93.75
3	WA2	Bulrush Mediation Effects on Wave Action: Implications for Over-water Nesting Birds	Allen et al	2008	1	1	1	1	1	N/A	0	N/A	1	1	1	0	1	1	1	N/A	1	1	N/A	N/A	86.6667
4	WA3	Laboratory and numerical studies of wave damping by emergent and near-emergent wetland vegetation	Augustin et al	2009	1	1	1	1	1	N/A	1	N/A	1	1	1	1	1	1	1	0	1	0	N/A	N/A	87.5
5	WA4	Interactions between waves, bank erosion and emergent vegetation: an experimental study in a wave tank	Coop et al	1996	1	1	1	1	1	1	N/A	N/A	1	1	1	0	1	1	1	N/A	1	1	N/A	N/A	93.3333
6	WA5	Wave damping in Spartina alterniflora marshes	Knutson	1982	1	1	1	1	1	1	1	N/A	1	1		0	1	1	1	0	1	1	N/A	N/A	82.3529
7	WA6	Wind Wave Attenuation over Saltmarsh Surfaces: Preliminary Results from Norfolk, Eng	Moeller et al	1996	1	1	1	1	1	1	0	N/A	1	1	1	0	1	1	1	0	1	1	N/A	N/A	82.3529
8	WA7	Wave dissipation over macro-tidal saltmarshes: Effects of marsh edge typology and vegetation change	Moller & Spencer	2012	1	1	1	1	1	1	0	N/A	1	1	1	0	1	1	1	0	1	1	N/A	N/A	82.3529
9	WA8	Quantifying saltmarsh vegetation and its effect on wave height dissipation: Results from a UK East coast saltmarsh	Moller	2006	1	1	1	1	1	1	N/A	N/A	1	1	1	0	1	1	1	0	1	1	N/A	N/A	87.5
10	WA9	The Functions and Values of Fringing Salt Marshes in Northern New England, USA	Morgan et al	2002	1	1	1	1	1	1	1	N/A	1	1	1	0	1	1	1	0	1	1	N/A	N/A	88.2353
11	WA10	The role of Scirpus marsh in attenuation of hydrodynamics and retention of fine sediment in the Yangtze Estuary	Yang	1998	1	1	1	1	1	1	N/A	N/A	1	1	1	0	1	1	1	0	1	0	N/A	N/A	81.25
12	WA11	Spectral wave dissipation over a barrier reef	Lowe et al	2005	1	1	1	1	1	1	1	N/A	1	1	1	0	1	1	1	0	1	1	N/A	N/A	88.2353
13	WA12	Wave Processes on Coral Reef Flats: Implications for Reef Geomorphology Using Australian Case Studies	Kench & Brander	2006	1	1	1	1	1	1	1	N/A	1	1	1	0	1	1	1	0	1	0	N/A	N/A	82.3529
14	WA13	Wave-Driven Circulation of a Coastal Reef-Lagoon System	Lowe et al	2009	1	1	1	1	1	1	0	N/A	1	1	1	0	1	1	1	0	1	1	N/A	N/A	82.3529
15	WA14	A numerical study of circulation in a coastal reef-lagoon system	Lowe et al	2009	1	1	1	1	1	1	1	N/A	1	1	1	0	1	1	1	0	1	1	N/A	N/A	88.2353
16	WA15	The dynamics of infragravity wave transformation over a fringing reef	Pomeroy et al	2012	1	1	1	1	1	1	0	N/A	1	1	1	0	1	1	1	0	1	0	N/A	N/A	76.4706
17	WA16	Nearshore circulation in a tropical fringing reef system.	Taebi et al	2011	1	1	1	1	1	1	0	N/A	1	1	1	0	1	1	1	0	1	0	N/A	N/A	76.4706
18	WA17	The dissipation of wind wave energy across a fringing reef at Ipan, Guam	Pequinet et al	2010	1	1	1	1	1	1	1	N/A	1	1	1	1	1	1	1	0	1	1	N/A	N/A	94.1176
19	WA18	Spectral wave modeling in fringing reef environments	Filipot & Chung	2012	1	1	1	1	1	1	1	N/A	1	1	1	0	1	1	1	0	1	0	N/A	N/A	82.3529
20	WA19	Field study of wave attenuation on an offshore coral reef	Hardy & Young	1996	1	1	1	1	1	1	0	N/A	1	1	1	1	1	1	1	0	1	1	N/A	N/A	88.2353
21	WA20	Tide effects on wave attenuation and wave set-up on a Caribbean coral reef	Lugo-Fernandez et al	1998	1	1	1	1	1	1	0	N/A	1	1	1	1	1	1	1	0	1	1	N/A	N/A	88.2353
22	WA21	Mass-Transfer Limitation of Nutrient Uptake by a Wave-Dominated Reef Flat Community	Falter et al	2004	1	1	1	1	1	1	0	N/A	1	1	1	1	1	1	1	0	1	0	N/A	N/A	82.3529
23	WA22	Spatial and temporal variations in wave characteristics across a reef platform, Warraber Island, Torres Strait, Australia.	Brander et al	2004	1	1	1	1	1	1	1	N/A	1	1	1	1	1	1	1	0	1	1	N/A	N/A	94.1176
24	WA23	Spectral wave dissipation over a barrier reef	Lowe et al	2005	1	1	1	1	1	1	1	N/A	1	1	1	1	1	1	1	0	1	1	N/A	N/A	94.1176
25	WA24	Wave Processes on Coral Reef Flats: Implications for Reef Geomorphology Using Australian Case Studies	Kench & Brander	2006	1	1	1	1	1	1		N/A	1	1	1	0	1	1	1	0	1	1	N/A	N/A	82.3529
26	WA25	Field observations of wave-driven water-level gradients across a coral reef flat	Jago et al	2007	1	1	1	1	1	1	1	N/A	1	1	1	1	1	1	1	0	1	1	N/A	N/A	94.1176
27	WA26	Nearshore wave environments around a sandy cay on a platform reef, Torres Strait, Australia.	Samosorn and Woodroffe	2008	1	1	1	1	1	1	1	N/A	1	1	1	0	1	1	1	0	1	1	N/A	N/A	88.2353
28	WA27	Seasonal variations in wave characteristics around a coral reef island, South Maalhosmadulu atoll, Maldives	Kench et al	2009	1	1	1	1	1	1	1	N/A	1	1	1	0	1	1	1	0	1	1	N/A	N/A	88.2353
29	WA28	Low-Canopy Seagrass Beds Still Provide Important Coastal Protection Services	Christianen et al	2013	1	1	1	1	1	1	1	N/A	1	1	1	0	1	1	1	0	1	1	N/A	N/A	88.2353
30	WA29	Reef Flat Wave Processes and Excavation Pits: Observations and Implications for Majuro Atoll, Marshall Islands	Ford et al	2013	1	1	1	1	1	1	1	N/A	1	1	1	0	1	1	1	0	1	0	N/A	N/A	82.3529
31	WA30	Wave characteristics and morphological variations of pocket beaches in a coral reef-lagoon setting, Mayotte Island, Indian Ocean	Jeanson et al	2013	1	1	1	1	1	1	1	N/A	1	1	1	0	1	1	1	0	1	1	N/A	N/A	88.2353
32	WA31	Field observations of wave refraction and propagation pathways on coral reef platforms	Mandlier	2013	1	1	1	1	1	1	0	N/A	1	1	1	0	1	1	1	0	1	1	N/A	N/A	82.3529
33	WA32	Observation of wave transformation on a sloping type B shore platform under wind-wave and swell conditions	Ogawa	2013	1	1	1	1	1	1	0	N/A	1	1	1	0	1	1	1	0	1	0	N/A	N/A	76.4706
34	WA33	Wave transformation on a coral reef	Gourlay	1994	1	1	1	1	1	1	1	N/A	1	1	1	0	1	1	1	0	1	0	N/A	N/A	82.3529
35	WA34	Wave- and tidally-driven flow and sediment flux across a fringing coral reef: Southern Molokai, Hawaii	Storlazzi	2004	1	1	1	1	1	1	0	N/A	1	1	1	0	1	1	1	0	1	0	N/A	N/A	76.4706
36	WA35	Dissipation of wave energy and turbulence in a shallow coral reef lagoon	Huang et al	2012	1	1	1	1	1	1	0	N/A	1	1	1	0	1	1	1	0	1	0	N/A	N/A	76.4706
37	WA36	Bulk drag coefficient of a subaquatic vegetation subjected to irregular waves: Influence of Reynolds and Keulegan-Carpenter numbers	Chastel et al	2020	1	1	1	1	1	1	1	N/A	1	1	1	0	1	1	1	0	1	0	N/A	N/A	82.3529
38	WA37	Coastal protection using building with nature concept: A case study from Chongming Dongtan Shoal, China	Chong et al	2021	1	1	1	1	1	1	0	N/A	1	1	1	0	1	1	1	0	1	0	N/A	N/A	76.4706
39	WA38	Detecting hydrodynamic changes after living shoreline restoration and through an extreme event using a Before-After-Control-Impact experiment	Spiering et al	2021	1	1	1	1	1	1	1	N/A	1	1	1	0	1	1	1	0	1	1	N/A	N/A	88.2353
40	WA39	Dissipation of wave energy by a hybrid artificial reef in a wave simulator: implications for coastal resilience and shoreline protection	Ghiasian	2021	1	1	1	1	1	1	1	N/A	1	1	1	0	1	1	1	0	1	0	N/A	N/A	82.3529
41	WA40	Flow-vegetation interaction in a living shoreline restoration and potential effect to mangrove recruitment	Kibler et al	2019	1	1	1	1	1	1	1	N/A	1	1	1	0	1	1	1	0	1	1	N/A	N/A	88.2353
42	WA41	Large-scale variation in wave attenuation of oyster reef living shorelines and the influence of inundation duration	Moris et al	2021	1	1	1	1	1	1	1	N/A	1	1	1	0	1	1	1	0	1	1	N/A	N/A	88.2353
43	WA42	Modeling wave climates and wave energy attenuation in marsh terrace environments in the northern Gulf of Mexico	Osorio et al	2022	1	1	1	1	1	1	1	N/A	1	1	1	0	1	1	1	0	1	1	N/A	N/A	88.2353
44	WA43	Non-linear wave attenuation quantification model improves the estimation of wave attenuation efficiency of mangroves	Zhang et al	2020	1	1	1	1	1	1	1	N/A	1	1	1	1	1	1	1	1	1	0	N/A	N/A	94.1176
45	WA44	On the use of large-scale biodegradable artificial reefs for intertidal foreshore stabilization	Marin-Diaz et al	2021	1	1	1	1	1	1	0	N/A	1	1	1	0	1	1	1	0	1	1	N/A	N/A	82.3529
46	WA45	A physical model simulation of combination of a geo-bag dike and mangrove vegetation as a natural coastal protection system for the Indonesian shoreline	Yuanita et al	2020	1	1	1	1	1	1	0	N/A	1	1	1	0	1	1	1	0	1	0	N/A	N/A	76.4706
47	WA46	The effects of large-scale breakwaters on shoreline vegetation	Martin et al	2021	1	1	1	1	1	1	1	N/A	1	1	1	1	1	1	1	0	1	1	N/A	N/A	94.1176
48	WA47	The enhanced mitigation of coastal erosion using the artificial coral reefs	Hong et al	2019	1	1	1	1	1	1	0	N/A	1	1	1	0	1	1	1	0	1	0	N/A	N/A	76.4706
49	WA48	Wave and tidally driven flows in eelgrass beds and their effect on sediment suspension	Hansen et al	2012	1	1	1	1	1	1	0	N/A	1	1	1	1	1	1	1	0	1	0	N/A	N/A	82.3529
50	WA49	Wave attenuation by suspended canopies with cultivated kelp (Saccharina latissima)	Zhu et al	2021	1	1	1	1	1	1	1	N/A	1	1	1	1	1	1	1	0	1	1	N/A	N/A	94.1176
51	WA50	Wave attenuation experiments over living shorelines over time: a wave tank study to assess recreational boating pressures	Manis et al	2015	1	1	1	1	1	1	1	N/A	1	1	1	0	1	1	1	0	1	1	N/A	N/A	88.2353
52	SR2	Effectiveness of Living Shorelines as an Erosion Control Method in North Carolina	Polk & Eulie	2018	1	1	1	1	1	1	1	N/A	1	1	1	1	1	1	1	0	1	1	N/A	N/A	94.1176
53	SR3	Reef design and site hydrodynamics mediate oyster restoration and marsh stabilization outcomes	Wellman et al	2021	1	1	1	1	1	1	1	N/A	1	1	1	0	1	1	1	0	1	1	N/A	N/A	88.2353
54	SR4	Vegetative erosion control in an oligohaline environment Currituck Sound, North Carolina	Benner et al	1982	1	1	1	0	1	1	0	N/A	1	1	1	0	1	1	1	0	1	0	N/A	N/A	70.5882
55	SR5	Creation of Spartina plantations for reclaiming Dongtai, China, tidal flats and offshore sands	Chung et al	2004	1	1	1	1	1	1	0	N/A	1	1	1	0	1	1	1	0	1	1	N/A	N/A	82.3529
56	SR6	Surface Elevation Dynamics in Vegetated Spartina Marshes Versus Unvegetated Tidal Ponds Along the Mid-Atlantic Coast, Usa, with Implications to Waterbirds	Erwin et al	2006	1	1	1	1	1	1	0	N/A	1	1	1	0	1	1	1	0	1	1	N/A	N/A	82.3529
57	SR7	Evolution of tidal creek networks in a high sedimentation environment: A 5-year experiment at Tijuana Estuary, California	Wallace et al	2005	1	1	1	1	1	1	0	N/A	1	1	1	0	1	1	1	0	1	1	N/A	N/A	82.3529
58	SR8	The impact of wastewater effluent on accretion and decomposition in a subsiding forested wetland	Rybczyk et al	2002	1	1	1	1	1	1	0	N/A	1	1	1	0	1	1	1	1	1	1	N/A	N/A	88.2353
59	SR9	The pace of ecosystem development of constructed Spartina alterniflora marshes	Craft et al	2003	1	1	1	1	1	1	0	N/A	1	1	1	0	1	1	1	0	1	1	N/A	N/A	82.3529
60	SR10	The effects of thin layer sand renourishment on tidal marsh processes: Masonboro Island, North Carolina	Croft et al	2006	1	1	1	1	1	1	0	N/A	1	1	1	0	1	1	1	0	1	1	N/A	N/A	82.3529
61	SR11	Physical and biological development of a newly breached managed realignment site, Humber estuary, UK	Mazik et al	2007	1	1	1	1	1	1	1	N/A	1	1	1	0	1	1	1	0	1	1	N/A	N/A	88.2353
62	SR12	Short- and Long-Term Response of Deteriorating Brackish Marshes and Open-Water Ponds to Sediment Enhancement by Thin-Layer Dredge Disposal	La Peyre et al	2009	1	1	1	1	1	1	1	N/A	1	1	1	0	1	1	1	0	1	1	N/A	N/A	88.2353
63	SR13	Surface evolution and carbon sequestration in disturbed and undisturbed wetland soils of the Hunter estuary, southeast Australia	Howe et al	2009	1	1	1	1	1	1	1	N/A	1	1	1	1	1	1	1	0	1	1	N/A	N/A	94.1176
64	SR14	Ecological re-engineering of a freshwater impoundment for salt marsh restoration in a hypertidal system	van Proosdij D et al	2010	1	1	1	1	1	1	1	N/A	1	1	1	1	1	1	1	1	1	1	N/A	N/A	100
65	SR15	High mangrove density enhances surface accretion, surface elevation change, and tree survival in coastal areas susceptible to sea-level rise	Kumara et al	2010	1	1	1	1	1	1	1	N/A	1	1	1	0	1	1	1	0	1	1	N/A	N/A	88.2353
66	SR16	ntra- and interspecific facilitation in mangroves may increase resilience to climate change threats	Huxham et al	2010	1	1	1	1	1	1	1	N/A	1	1	1	0	1	1	1	0	1	1	N/A	N/A	88.2353
67	SR17	comparison of short-term sediment deposition between natural and transplanted saltmarsh after saltmarsh restoration in the Eden Estuary (Scotland)	Maynard et al	2011	1	1	1	1	1	1	0	N/A	1	1	1	0	1	1	1	0	1	1	N/A	N/A	82.3529
68	SR18	Sedimentation and response to sea-level rise of a restored marsh with reduced tidal exchange: Comparison with a natural tidal marsh	Vandenbruwaene et al	2011	1	1	1	1	1	1	1	N/A	1	1	1	0	1	1	1	0	1	1	N/A	N/A	88.2353
69	SR19	Soil Characteristics of Sediment-Amended Baldcypress (Taxodium distichum) Swamps of Coastal Louisiana	Jiang & Middleton	2011	1	1	1	1	1	1	1	N/A	1	1	1	0	1	1	1	0	1	1	N/A	N/A	88.2353
70	SR20	Surface elevation change in natural and re-created intertidal habitats, eastern England, UK, with particular reference to Freiston Shore	Spencer et al	2012	1	1	1	1	1	1	1	N/A	1	1	1	0	1	1	1	0	1	1	N/A	N/A	88.2353
71	SR21	Vertical sediment dynamics in Spartina maritima restored, non-restored and preserved marshes	Curado et al	2012	1	1	1	1	1	1	1	N/A	1	1	1	0	1	1	1	1	1	1	N/A	N/A	94.1176
72	SR22	Vegetation's importance in regulating surface elevation in a coastal salt marsh facing elevated rates of sea level rise	Baustian et al	2012	1	1	1	1	1	1	0	N/A	1	1	1	0	1	1	1	0	1	1	N/A	N/A	82.3529
73	SR23	Use of sediment amendments to rehabilitate sinking coastal swamp forests in Louisiana	Middleton & Jiang	2013	1	1	1	1	1	1	0	N/A	1	1	1	0	1	1	1	0	1	1	N/A	N/A	82.3529
74	SR24	Functional assessment of differential sediment slurry applications in a deteriorating brackish marsh	Graham & Mendelssohn	2013	1	1	1	1	1	1	0	N/A	1	1	1	0	1	1	1	0	1	1	N/A	N/A	82.3529
75	SR25	Macro‐tidal salt marsh ecosystem response to culvert expansion	Bowron et al	2011	1	1	1	1	1	1	0	N/A	1	1	1	0	1	1	1	0	1	1	N/A	N/A	82.3529
76	SR26	Elevation dynamics in a restored versus a submerging salt marsh in Long Island Sound	Anisfeld et al	2016	1	1	1	1	1	1	0	N/A	1	1	1	0	1	1	1	0	1	1	N/A	N/A	82.3529
77	SR27	Soil carbon and nitrogen storage in recently restored and mature native Scirpus marshes in the Yangtze Estuary, China: Implications for restoration	Chen et al	2017	1	1	1	1	1	1	1	N/A	1	1	1	0	1	1	1	0	1	1	N/A	N/A	88.2353
78	SR28	Created mangrove wetlands store belowground carbon and surface elevation change enables them to adjust to sea-level rise	Krauss et al	2017	1	1	1	1	1	1	1	N/A	1	1	1	1	1	1	1	0	1	1	N/A	N/A	94.1176
79	SR29	Impacts of Mangrove Density on Surface Sediment Accretion, Belowground Biomass and Biogeochemistry in Puttalam Lagoon, Sri Lanka	Phillips et al	2017	1	1	1	1	1	1	1	N/A	1	1	1	0	1	1	1	0	1	1	N/A	N/A	88.2353
80	SR30	Tidal Marsh Restoration Design Affects Feedbacks Between Inundation and Elevation Change	Oosterlee et al	2017	1	1	1	1	1	1	0	N/A	1	1	1	0	1	1	1	0	1	1	N/A	N/A	82.3529
81	SR31	Living shorelines enhanced the resilience of saltmarshes to Hurricane Matthew	Smith et al	2018	1	1	1	1	1	1	0	N/A	1	1	1	0	1	0	2	0	1	1	N/A	N/A	82.3529
82	SR32	Evaluating the Relationship Among Wetland Vertical Development, Elevation Capital, Sea-Level Rise, and Tidal Marsh Sustainability	Cahoon et al	2019	1	1	1	1	1	1	N/A	N/A	1	1	1	0	1	1	1	0	1	1	N/A	N/A	87.5
83	EO1	A history of the rehabilitation of mangroves and an assessment of their diversity and structure using Landsat annual composites (1987–2019) and transect plot inventories	Pimple et al	2020	1	1	1	1	1	1	1	N/A	1	1	1	0	1	1	1	0	1	1	N/A	N/A	88.2353
84	EO2	Aboveground carbon stock in a restored neotropical mangrove: influence of management and brachyuran crab assemblage	Ferreira et al	2019	1	1	1	1	1	1	1	N/A	1	1	1	0	1	1	1	0	1	1	N/A	N/A	88.2353
85	EO3	Annual gaseous carbon budgets of forest-to-bog restoration sites are strongly determined by vegetation composition	Creevy et al	2020	1	1	1	1	1	1	0	N/A	1	1	1	0	1	1	1	0	1	1	N/A	N/A	82.3529
86	EO4	Assessing passive rehabilitation for carbon gains in rain-filled agricultural wetlands	Treby et al	2020	1	1	1	1	1	1	1	N/A	1	1	1	0	1	1	1	0	1	1	N/A	N/A	88.2353
87	EO5	Assessing the carbon and climate benefit of restoring degraded agricultural peat soils to managed wetlands	Hemes et al	2019	1	1	1	1	1	1	1	N/A	1	1	1	1	1	1	1	1	1	1	N/A	N/A	100
88	EO6	Assessing the Effect of Age and Geomorphic Setting on OrganicCarbon Accumulation in High-LatitudeHuman-Planted Mangroves	Hu et al	2022	1	1	1	1	1	1	0	N/A	1	1	1	0	1	1	1	0	1	1	N/A	N/A	82.3529
89	EO7	Carbon dioxide fluxes of temperate urban wetlands with different restoration history	Schafer et al	2019	1	1	1	1	1	1	0	N/A	1	1	1	0	1	1	1	0	1	1	N/A	N/A	82.3529
90	EO8	Carbon footprint of constructed wetlands for winery wastewater treatment	Flores et al	2020	1	1	1	1	1	N/A	1	N/A	1	1	1	0	1	1	1	0	1	1	N/A	N/A	87.5
91	EO9	Carbon in natural, cultivated, and restored depressional wetlands in the mid-atlantic coastal plain	Fenstermacher et al	2016	1	1	1	1	1	1	1	N/A	1	1	1	0	1	1	1	0	1	1	N/A	N/A	88.2353
92	EO10	Carbon sequestration and storage in planted mangrove stands of Avicennia marina	Kandasamy et al	2021	1	1	1	1	1	1	1	N/A	1	1	1	0	1	1	1	0	1	1	N/A	N/A	88.2353
93	EO11	Carbon sequestration in two created riverine wetlands in the midwestern united states	Bernal & Mitsch	2013	1	1	1	1	1	1	1	N/A	1	1	1	0	1	1	1	0	1	1	N/A	N/A	88.2353
94	EO12	Carbon sequestration potential in the rehabilitated mangroves in Indonesia	Kusumaningtyas et al	2021	1	1	1	1	1	1	0	N/A	1	1	1	0	1	1	1	0	1	0	N/A	N/A	76.4706
95	EO13	Carbon stocks in artificially and naturally regenerated mangrove ecosystems in the Mekong Delta	Nam et al	2016	1	1	1	1	1	1	1	N/A	1	1	1	0	1	1	1	0	1	0	N/A	N/A	82.3529
96	EO14	Carbon storage in a restored mangrove forest in Can Gio Mangrove Forest Park, Mekong Delta, Vietnam	Dung et al	2016	1	1	1	1	1	1	0	N/A	1	1	1	0	1	1	1	0	1	0	N/A	N/A	76.4706
97	EO15	Changes in carbon pool and stand structure of a native subtropical mangrove forest after inter-planting with exotic species Sonneratia apetala	Lu et al	2014	1	1	1	1	1	1	0	N/A	1	1	1	0	1	1	1	0	1	1	N/A	N/A	82.3529
98	EO16	Coastal vegetation invasion increases greenhouse gas emission from wetland soils but also increases soil carbon accumulation	Chen et al	2015	1	1	1	1	1	1	0	N/A	1	1	1	0	1	1	1	0	1	1	N/A	N/A	82.3529
99	EO17	Comparative study of methane emission in the reclamation-restored wetlands and natural marshes in the Hangzhou Bay coastal wetland	Xiong et al	2022	1	1	1	1	1	1	1	N/A	1	1	1	0	1	1	1	0	1	1	N/A	N/A	88.2353
100	EO18	Denitrification and N2O emission from forested and cultivated alluvial clay soil	ULLAH et al	2005	1	1	1	1	1	1	0	N/A	1	1	1	0	1	1	1	0	1	1	N/A	N/A	82.3529
101	EO19	Ecosystem carbon exchange and nitrogen removal rates in two 33-year-old constructed salt marshes are similar to those in a nearby natural marsh	Ledford et al	2021	1	1	1	1	1	1	0	N/A	1	1	1	0	1	1	1	0	1	1	N/A	N/A	82.3529
102	EO20	Effects of land use intensity on the full greenhouse gas balance in an Atlantic peat bog	Liebersbach et al	2013	1	1	1	1	1	1	0	N/A	1	1	1	1	1	1	1	0	1	1	N/A	N/A	88.2353
103	EO21	Effects of land use on greenhouse gas fluxes and soil properties of wetland catchments in the Prairie Pothole Region of North America	Tangen et al	2015	1	1	1	1	1	1	0	N/A	1	1	1	0	1	1	1	0	1	1	N/A	N/A	82.3529
104	EO22	Effects of sediment removal and surrounding land use on carbon and nitrogen storage in playas and watersheds in the Rainwater Basin region of Nebraska	Daniel et al	2017	1	1	1	1	1	1	1	N/A	1	1	1	0	1	1	1	0	1	1	N/A	N/A	88.2353
105	EO23	Effects of Spartina alterniflora salt marshes on organic carbon acquisition in intertidal zones of Jiangsu Province, China	Liu et al	2007	1	1	1	1	1	1	1	N/A	1	1	1	0	1	1	1	0	1	1	N/A	N/A	88.2353
106	EO24	Effects of transient Phragmites australis removal on brackish marsh greenhouse gas fluxes	Martin et al	2017	1	1	1	1	1	1	0	N/A	1	1	1	0	1	1	1	0	1	1	N/A	N/A	82.3529
107	EO25	Effects of water and salinity regulation measures on soil carbon sequestration in coastal wetlands of the Yellow River Delta	Zhao et al	2018	1	1	1	1	1	1	1	N/A	1	1	1	0	1	1	1	0	1	1	N/A	N/A	88.2353
108	EO26	Enhanced Carbon Uptake and Reduced Methane Emissions in a Newly Restored Wetland	Yang et al	2019	1	1	1	1	1	1	1	N/A	1	1	1	0	1	1	1	0	1	1	N/A	N/A	88.2353
109	EO27	Evaluation of the carbon accumulation capability and carbon storage of different types of wetlands in the Nanhui tidal flat of the Yangtze River estuary	Dong et al	2020	1	1	1	1	1	1	0	N/A	1	1	1	0	1	1	1	0	1	1	N/A	N/A	82.3529
110	EO28	Exotic Spartina alterniflora invasion alters ecosystem-atmosphere exchange of CH4 and N2O and carbon sequestration in a coastal salt marsh in China	Yuan et al	2015	1	1	1	1	1	1	0	N/A	1	1	1	0	1	1	1	0	1	1	N/A	N/A	82.3529
111	EO29	Exotic Spartina alterniflora invasion increases CH4 while reduces CO2 emissions from mangrove wetland soils in southeastern China	Gao et al	2018	1	1	1	1	1	1	1	N/A	1	1	1	1	1	1	1	0	1	1	N/A	N/A	94.1176
112	EO30	Fighting carbon loss of degraded peatlands by jump-starting ecosystem functioning with ecological restoration	Kareksela et al	2015	1	1	1	1	1	1	1	N/A	1	1	1	0	1	1	1	0	1	1	N/A	N/A	88.2353
113	EO31	Greenhouse gas emissions and carbon sequestration potential in restored wetlands of the Canadian prairie pothole region	Badiou et al	2011	1	1	1	1	1	1	1	N/A	1	1	1	0	1	1	1	0	1	1	N/A	N/A	88.2353
114	EO32	Greenhouse gas emissions from a Danish riparian wetland before and after restoration	Audet et al	2013	1	1	1	1	1	1	1	N/A	1	1	1	0	1	1	1	0	1	1	N/A	N/A	88.2353
115	EO33	Greenhouse gas flux from cropland and restored wetlands in the Prairie Pothole Region	Gleason et al	2009	1	1	1	1	1	1	0	N/A	1	1	1	0	1	1	1	0	1	1	N/A	N/A	82.3529
116	EO34	Greenhouse gas fluxes in southeastern U.S. coastal plain wetlands under contrasting land uses	Morse et al	2012	1	1	1	1	1	1	0	N/A	1	1	1	0	1	1	1	0	1	1	N/A	N/A	82.3529
117	EO35	Growing season carbon dioxide and methane exchange at a restored peatland on the Western Boreal Plain	Strack et al	2014	1	1	1	1	1	1	0	N/A	1	1	1	0	1	1	1	0	1	1	N/A	N/A	82.3529
118	EO36	Hydroperiod, soil moisture and bioturbation are critical drivers of greenhouse gas fluxes and vary as a function of landuse change in mangroves of Sulawesi, Indonesia	Cameron et al	2019	1	1	1	1	1	1	1	N/A	1	1	1	1	1	1	1	0	1	1	N/A	N/A	94.1176
119	EO37	Impact of Peatland Restoration on Soil Microbial Activity and Nematode Communities	Bobuľská et al	2020	1	1	1	1	1	1	0	N/A	1	1	1	0	1	1	1	0	1	1	N/A	N/A	82.3529
120	EO38	Limits on carbon sequestration in arid blue carbon ecosystems	Schile et al	2017	1	1	1	1	1	1	0	N/A	1	1	1	0	1	1	1	0	1	1	N/A	N/A	82.3529
121	EO39	Marsh construction techniques influence net plant carbon capture by emergent and submerged vegetation in a brackish marsh in the northwestern Gulf of Mexico	Madrid et al	2012	1	1	1	1	1	1	1	N/A	1	1	1	0	1	1	1	0	1	1	N/A	N/A	88.2353
122	EO40	Methane and carbon dioxide emissions from cultivated and native mangrove species in Dongzhai Harbor, Hainan	Sheng et al	2021	1	1	1	1	1	1	0	N/A	1	1	1	0	1	1	1	0	1	1	N/A	N/A	82.3529
123	EO41	Monitoring the Sediment Surface Elevation Change across a Chronosequence of Restored Stands of Tropical Mangroves and Their Contemporary Carbon Sequestration in Soil Pool	Castillo et al	2022	1	1	1	1	1	1	0	N/A	1	1	1	0	1	1	1	0	1	1	N/A	N/A	82.3529
124	EO41	Multistate assessment of wetland restoration on CO2 and N2O emissions and soil bacterial communities	Kluber et al	2014	1	1	1	1	1	1	0	N/A	1	1	1	0	1	1	1	0	1	1	N/A	N/A	82.3529
125	EO42	Net Ecosystem Production and Carbon Greenhouse Gas Fluxes in Three Prairie Wetlands	Bortolotti et al	2016	1	1	1	1	1	1	1	N/A	1	1	1	0	1	1	1	0	1	1	N/A	N/A	88.2353
126	EO43	Organic carbon inventories in natural and restored Ecuadorian mangrove forests	DelVecchia et al	2014	1	1	1	1	1	1	0	N/A	1	1	1	0	1	1	1	0	1	1	N/A	N/A	82.3529
127	EO44	Organic matter accumulation in a restored peatland: Evaluating restoration success	Lucchese et al	2010	1	1	1	1	1	1	1	N/A	1	1	1	0	1	1	1	0	1	1	N/A	N/A	88.2353
128	EO45	Partitioning net ecosystem carbon exchange of native and invasive plant communities by vegetation cover in an urban tidal wetland in the New Jersey Meadowlands (USA)	Duman & Schafer	2018	1	1	1	1	1	1	1	N/A	1	1	1	0	1	1	1	1	1	1	N/A	N/A	94.1176
129	EO46	Plant species effect on CO2 and CH4 emissions from pilot constructed wetlands in Mediterranean area	Maucieri et al	2019	1	1	1	1	1	1	1	N/A	1	1	1	0	1	1	1	0	1	1	N/A	N/A	88.2353
130	EO47	Rewetting Decreases Carbon Emissions from the Zoige Alpine Peatland on the Tibetan Plateau	Cui et al	2017	1	1	1	1	1	1	0	N/A	1	1	1	0	1	1	1	0	1	1	N/A	N/A	82.3529
131	EO48	Role of C3 plant species on carbon dioxide and methane emissions in Mediterranean constructed wetland	Maucieri et al	2014	1	1	1	1	1	1	0	N/A	1	1	1	0	1	1	1	0	1	1	N/A	N/A	82.3529
132	EO49	Seagrass blue carbon dynamics in the Gulf of Mexico: Stocks, losses from anthropogenic disturbance, and gains through seagrass restoration	Thorhaug et al	2017	1	1	1	1	1	1	0	N/A	1	1	1	0	1	1	1	0	1	1	N/A	N/A	82.3529
133	EO50	Seasonal variability of CO2 emissions from sediments in planted mangroves (Northern Viet Nam)	Ha et al	2018	1	1	1	1	1	1	1	N/A	1	1	1	0	1	1	1	1	1	1	N/A	N/A	94.1176
134	EO51	Short-term nitrogen additions can shift a coastal wetland from a sink to a source of N2O	Moseman-Valtierra et al	2011	1	1	1	1	1	1	1	N/A	1	1	1	0	1	1	1	0	1	1	N/A	N/A	88.2353
135	EO52	Soil carbon and nitrogen storage in recently restored and mature native Scirpus marshes in the Yangtze Estuary, China: Implications for restoration	Chen et al	2017	1	1	1	1	1	1	0	N/A	1	1	1	0	1	1	1	0	1	1	N/A	N/A	82.3529
136	EO53	Soil development and establishment of carbon-based properties in created freshwater marshes	Hossler & Bouchard	2010	1	1	1	1	1	1	1	N/A	1	1	1	0	1	1	1	0	1	1	N/A	N/A	88.2353
137	EO54	Soil organic carbon stock in natural and restored mangrove forests in pichavaram south-east coast of india	Gnanamoorthy et al	2019	1	1	1	1	1	1	1	N/A	1	1	1	0	1	1	1	0	1	1	N/A	N/A	88.2353
138	EO55	Soil Organic Matter Responses to Mangrove Restoration: A Replanting Experience in Northeast Brazil	Jimenez et al	2021	1	1	1	1	1	1	0	N/A	1	1	1	0	1	1	1	0	1	1	N/A	N/A	82.3529
139	EO56	Spartina alterniflora Invasion Alters Carbon Exchange and Soil Organic Carbon in Eastern Salt Marsh of China	Zhou et al	2014	1	1	1	1	1	1	1	N/A	1	1	1	0	1	1	1	0	1	1	N/A	N/A	88.2353
140	EO57	Species choice in mangrove reforestation may influence the quantity and quality of long-term carbon sequestration and storage	Wu et al	2020	1	1	1	1	1	1	1	N/A	1	1	1	0	1	1	1	0	1	1	N/A	N/A	88.2353
141	EO58	Temporal and spatial variations of greenhouse gas fluxes from a tidal mangrove wetland in Southeast China	Wang et al	2016	1	1	1	1	1	1	1	N/A	1	1	1	0	1	1	1	0	1	1	N/A	N/A	88.2353
142	EO59	The colonization of a coastal lagoon by a mangrove ecosystem: Benefit or threat to the lagoon?	Leite et al	2021	1	1	1	1	1	1	1	N/A	1	1	1	0	1	1	1	0	1	1	N/A	N/A	88.2353
143	EO60	Tree biomass and carbon stock of a community-managed mangrove forest in Bohol, Philippines	Camacho et al	2011	1	1	1	1	1	1	0	N/A	1	1	1	0	1	1	1	0	1	1	N/A	N/A	82.3529
144	EO61	Vegetation productivity of planted and unplanted created riverine wetlands in years 15-17	Stefanik et al	2017	1	1	1	1	1	1	1	N/A	1	1	1	1	1	1	1	0	1	1	N/A	N/A	94.1176
145	EO62	Impacts of land use on Indian mangrove forest carbon stocks: Implications for conservation and management	Bhomia et al	2017	1	1	1	1	1	1	1	N/A	1	1	1	0	1	1	1	0	1	1	N/A	N/A	88.2353
146	EO63	Carbon sequestration and biogeochemical cycling in a saltmarsh Subject to coastal managed realignment	Burden et al	2013	1	1	1	1	1	1	1	N/A	1	1	1	0	1	1	1	0	1	1	N/A	N/A	88.2353
147	EO64	Will restored mangrove forests enhance sediment organic carbon and ecosystem carbon storage?	Pham et al	2017	1	1	1	1	1	1	1	N/A	1	1	1	0	1	1	1	0	1	1	N/A	N/A	88.2353
148	EO65	Anthropogenic impacts on nitrogen fixation rates between restored and natural Mediterranean salt marshes	Moseman et al	2016	1	1	1	1	1	1	1	N/A	1	1	1	0	1	1	1	0	1	1	N/A	N/A	88.2353
149	EO66	Ecological structure and function in a restored versus natural salt marsh	Rezek et al	2017	1	1	1	1	1	1	1	N/A	1	1	1	0	1	1	1	1	1	1	N/A	N/A	94.1176
150	EO67	Carbon stocks in natural and planted mangrove forests of Mahanadi Mangrove Wetland, East Coast of India	Sahu et al	2016	1	1	1	1	1	1	0	N/A	1	1	1	0	1	1	1	0	1	1	N/A	N/A	82.3529
151	EO68	Effects of reclamation and regeneration processes on organic matter from estuarine soils and sediments	Satin et al	2009	1	1	1	1	1	1	1	N/A	1	1	1	0	1	1	1	0	1	1	N/A	N/A	88.2353
152	EO69	Carbon sequestration and fluxes of restored mangroves in abandoned aquaculture ponds	Sidik et al	2019	1	1	1	1	1	1	1	N/A	1	1	1	0	1	1	1	0	1	1	N/A	N/A	88.2353
153	EO70	Salt marsh restoration with sediment-slurry application: Effects on benthic macroinvertebrates and associated soil-plant variables	Tong et al	2013	1	1	1	1	1	1	1	N/A	1	1	1	0	1	1	1	0	1	1	N/A	N/A	88.2353
154	EO71	Seawall construction alters soil carbon and nitrogen dynamics and soil microbial biomass in an invasive Spartina alterniflora salt marsh in eastern China	Yang et al	2017	1	1	1	1	1	1	0	N/A	1	1	1	0	1	1	1	0	1	1	N/A	N/A	82.3529
155	EO72	The impact of sea embankment reclamation on soil organic carbon and nitrogen pools in invasive Spartina alterniflora and native Suaeda salsa salt marshes in eastern China	Yang et al	2016	1	1	1	1	1	1	1	N/A	1	1	1	1	1	1	1	0	1	1	N/A	N/A	94.1176
156	EO73	Estimating Change in Sedimentary Organic Carbon Content During Mangrove Restoration in Southern China Using Carbon Isotopic Measurements.	Zhang et al	2012	1	1	1	1	1	1	0	N/A	1	1	1	0	1	1	1	0	1	1	N/A	N/A	82.3529
157	ECO1	Assessing the coastal protection services of natural mangrove forests and artificial rock revetments	Strain et al	2022	1	1	1	1	1	1	1	0	1	1	1	0	1	1	1	0	1	1	1	1	85
158	ECO2	A closer look into shrimp yields and mangrove coverage ratio in integrated mangrove-shrimp farming systems in Ca Mau, Vietnam	Quan et al	2022	1	1	1	1	1	1	0	0	1	1	1	0	1	1	1	0	1	0	N/A	1	73.6842
159	ECO3	Shrimp farmers perceptions on factors affecting shrimp productivity in integrated mangrove-shrimp systems in Ca Mau, Vietnam	Ngo et al	2022	1	1	1	1	1	1	1	0	1	1	1	0	1	1	1	0	1	0	N/A	1	78.9474
160	ECO4	Resident Perceptions and Parcel-Level Performance Outcomes of Mangroves, Beaches, and Hardened Shorelines After Hurricane Irma in the Lower Florida Keys	O’Donnell et al	2022	1	1	1	1	1	1	0	0	1	1	1	0	1	1	1	0	1	0	N/A	1	73.6842
161	ECO5	Valuation of Wetland Restoration: Evidence from the Housing Market in Arkansas	Richardson et al	2022	1	1	1	1	1	N/A	1	N/A	1	1	1	0	1	1	1	0	1	1	N/A	1	88.2353
162	ECO6	A benefit-cost comparison of varying scales and methods of coral reef restoration in the Philippines	Abrina & Bennett	2021	1	1	1	1	1	1	1	N/A	1	1	1	0	1	1	1	0	1	0	1	1	84.2105
163	ECO7	Screening life cycle environmental impacts and assessing economic performance of floating wetlands for marine water pollution control	Takavakoglou et al	2021	1	1	1	1	1	N/A	1	N/A	1	1	1	0	1	1	1	0	1	0	1	1	83.3333
164	ECO8	A comparative method for evaluating ecosystem services from the viewpoint of public works	Okada et al	2021	1	1	1	1	1	1	1	0	1	1	1	1	1	1	1	1	1	0	1	1	90
165	ECO9	Protecting People and Property While Restoring Coastal Wetland Habitats	Weinstein1 et al	2021	1	1	1	1	1	1	1	N/A	1	1	1	0	1	1	1	0	1	0	1	1	84.2105
166	ECO10	Economic valuation of the ecosystem services provided by the mangroves of the Gulf of Nicoya using a hybrid methodology	Hern ́andez-Blanco et al	2021	1	1	1	1	1	1	1	0	1	1	1	1	1	1	1	0	1	0	1	1	85
167	ECO11	Conceptual model of ecosystem service flows from carbon dioxide to blue carbon in coastal wetlands: An empirical study based on Yancheng, China	Zang	2021	1	1	1	1	1	1	1	N/A	1	1	1	0	1	1	1	0	1	0	1	1	84.2105
168	ECO12	Economic appraisal of ecosystem services and restoration scenarios in a tropical coastal Ramsar wetland in India	Sinclair et al	2021	1	1	1	1	1	1	1	1	1	1	1	0	1	1	1	0	1	1	1	1	90
169	ECO13	Use of Asian watergrass as feed of grass carp	Hossain et al	2020	1	1	1	1	1	1	1	N/A	1	1	1	0	1	1	1	0	1	0	N/A	1	83.3333
170	ECO14	Development of a low-cost polyculture system utilizing Hygroryza aristata floating grass in the coastal wetlands of Bangladesh	Hossain et al	2020	1	1	1	1	1	1	1	N/A	1	1	1	0	1	1	1	0	1	0	N/A	1	83.3333
171	ECO15	Valuation of Ecosystem Services from an Important Wetland of Nepal: A Study from Begnas Watershed System	Thapa et al	2020	1	1	1	1	1	1	1	0	1	1	1	0	1	1	1	0	1	0	N/A	1	78.9474
172	ECO16	Marine natural capital and ecosystem services: An environmental accounting model	Buonocore et al	2020	1	1	1	1	1	1	1	N/A	1	1	1	0	1	1	1	0	1	1	1	1	89.4737
173	ECO17	Measurement and economic valuation of carbon sequestration in Nova Scotian wetlands	Gallant et al	2020	1	1	1	1	1	1	1	N/A	1	1	1	0	1	1	1	0	1	1	1	1	89.4737
174	ECO18	Financing coastal resilience by combining nature-based risk reduction with insurance	Reguero et al	2020	1	1	1	1	1	1	1	N/A	1	1	1	0	1	1	1	0	1	0	1	1	84.2105
175	ECO19	Forecasting ecosystem services to guide coastal wetland rehabilitation decisions	Calder et al	2019	1	1	1	N/A	N/A	N/A	1	N/A	1	1	1	0	1	1	1	0	1	1	1	1	87.5
176	ECO20	Using internet surveys to estimate visitors' willingness to pay for coral reef conservation in the Kenting National Park, Taiwan	Maynard et al	2019	1	1	1	1	1	1	1	0	1	1	1	0	1	1	1	0	1	0	0	1	75
177	ECO21	Evaluation of the ecosystem services of the central marsh in southern Iraq	Fazaa et al	2018	1	1	1	1	1	1	0	0	1	1	1	0	1	1	1	0	1	0	N/A	1	73.6842
178	ECO22	Cost–benefit analysis of ecosystem services in China	Cao et al	2018	1	1	1	N/A	N/A	N/A	1	N/A	1	1	1	1	1	1	1	0	1	0	1	1	87.5
179	ECO23	An optimization model for a wetland restoration project under uncertainty	Cai et al	2018	1	1	1	N/A	N/A	N/A	1	N/A	1	1	1	0	1	1	1	0	1	0	1	1	81.25
180	ECO24	Valuing the protection services of mangroves at national scale: The Philippines	Menéndez et al	2018	1	1	1	N/A	N/A	N/A	1	N/A	1	1	1	0	1	1	1	0	1	0	1	1	81.25
181	ECO25	Estimating the Potential Fishery Benefits from Targeted Habitat Repair: a Case Study of School Prawn (Metapenaeus macleayi) in the Lower Clarence River Estuary	Taylor & Creighton	2018	1	1	1	N/A	N/A	N/A	1	N/A	1	1	1	0	1	1	1	0	1	1	1	1	87.5
182	ECO26	Rapid ecosystem service assessment of the impact of Koshi Tappu Wildlife Reserve on wetland benefits to local communities	Merriman et al	2018	1	1	1	N/A	N/A	N/A	1	N/A	1	1	1	0	1	1	1	0	1	1	1	1	87.5
183	ECO27	Economic feasibility of mangrove restoration in the Southeastern Coast of Bangladesh	Rahman & Mahmud	2018	1	1	1	1	1	1	1	0	1	1	1	1	1	1	1	0	1	1	1	1	90
184	ECO28	The value of wetlands for water quality improvement: an example from the St. Johns River watershed, Florida	Seeteram et al	2018	1	1	1	N/A	N/A	N/A	1	N/A	1	1	1	0	1	1	1	0	1	0	1	1	81.25
185	ECO29	Wetlands, Flood Control and Ecosystem Services in the Smith Creek Drainage Basin: A Case Study in Saskatchewan, Canada	Pattison-Williams et al	2018	1	1	1	N/A	N/A	N/A	1	N/A	1	1	1	1	1	1	1	0	1	1	1	1	93.75
186	ECO30	Developing an integrated land use planning system on reclaimed wetlands of the Hungarian Plain using economic valuation of ecosystem services	Pinke et al	2018	1	1	1	N/A	N/A	N/A	1	N/A	1	1	1	1	1	1	1	0	1	1	1	1	93.75
187	ECO31	Comparing the cost effectiveness of nature-based and coastal adaptation: A case study from the Gulf Coast of the United States	Reguero et al	2018	1		1	N/A	N/A	N/A	1	N/A	1	1	1	0	1	1	1	0	1	1	1	1	81.25
188	ECO32	Revealed social preference for ecosystem services using the eco-price	Campbell	2018	1	1	1	N/A	N/A	N/A	1	N/A	1	1	1	0	1	1	1	0	1	1	1	1	87.5
189	ECO33	Landscape planning and economic valuation of mangrove ecotourism using gis and google earth image	AMBARITA et al	2018	1	1	1	1	1	1	1	N/A	1	1	1	0	1	1	1	0	1	1	1	1	89.4737
190	ECO34	Measuring conflicts in the management of anthropized ecosystems: Evidence from a choice experiment in a human-created Mediterranean wetland	Perni & Martínez-Paz	2017	1	1	1	1	1	1	1	0	1	1	1	0	1	1	1	0	1	1	1	1	85
191	ECO35	Simple rules can guide whether land- or ocean-based conservation will best benefit marine ecosystems	Saunders et al	2017	1	1	1	N/A	N/A	N/A	1	N/A	1	1	1	1	1	1	1	0	1	0	1	1	87.5
192	ECO36	Estimating the economic benefits of a wetland restoration programme in New Zealand: A contingent valuation approach	Ndebele & Forgie	2017	1	1	1	1	1	1	1	0	1	1	1	0	1	1	1	0	1	1	1	1	85
193	ECO37	Oyster reef restoration: substrate suitability may depend on specific restoration goals	Graham et al	2017	1	1	1	1	1	1	1	1	1	1	1	0	1	1	1	0	1	1	1	1	90
194	ECO38	Estimating wetland restoration costs in southeastern North Dakota	Strehlow et al	2017	1	1	1	1	1	1	1	N/A	1	1	1	0	1	1	1	0	1	1	0	1	84.2105
195	ECO39	Stand density management and blue carbon stock of monospecific mangrove plantation in Bohol, Philippines	Gevaña et al	2017	1	1	1	1	1	1	1	N/A	1	1	1	0	1	1	1	0	1	1	N/A	1	88.8889
196	ECO40	The value of restoring urban drains to living streams	Polyakov et al	2017	1	1	1	1	1	1	1	N/A	1	1	1	1	1	1	1	0	1	1	1	1	94.7368
197	ECO41	Integrated valuation of a nature-based solution for water pollution control. Highlighting hidden benefits	Liquete et al	2016	1	1	1	1	1	1	1	N/A	1	1	1	0	1	1	1	0	1	0	1	1	84.2105
198	ECO42	The ecological benefit–loss evaluation in a riverine wetland for hydropower projects – A case study of Xiaolangdi reservoir in the Yellow River, China	Liang et al	2016	1	1	1	N/A	N/A	N/A	1	N/A	1	1	1	0	1	1	1	0	0	1			68.75
199	ECO43	Divers' willingness to pay for improved coral reef conditions in Guam: An untapped source of funding for management and conservation?	Grafeld et al	2016	1	1	1	1	1	1	1	1	1	1	1	0	1	1	1	0	1	1	N/A	1	89.4737
200	ECO44	Community-based mangrove forest management: Implications for local livelihoods and coastal resource conservation along the Volta estuary catchment area of Ghana	Aheto et al	2016	1	1	1	1	1	1	1	0	1	1	1	0	1	1	1	0	1	1	0	1	80
201	ECO45	Ecosystem services valuation of Lakeside Wetland park beside Chaohu Lake in China	Li & Gao	2016	1	1	1	1	1	1	1	N/A	1	1	1	0	1	1	1	0	1	0	0	1	78.9474
202	ECO46	Ecosystem service delivery in restoration projects: The effect of ecological succession on the benefits of tidal marsh restoration	Boerema et al	2016	1	1	1	N/A	N/A	N/A	1	N/A	1	1	1	0	1	1	1	0	1	0	1	1	81.25
203	ECO47	Using Habitat Equivalency Analysis to Assess the Cost Effectiveness of Restoration Outcomes in Four Institutional Contexts	Scemama & Levrel	2016	1	1	1	N/A	N/A	N/A	1	N/A	1	1		0	1	1	1	0	1	0	1	1	75
204	ECO48	Applying Climate Compatible Development and economic valuation to coastal management: A case study of Kenya's mangrove forests	Huxham et al	2015	1	1	1	N/A	N/A	N/A	1	N/A	1	1	1	0	1	1	1	0	1	0	1	1	81.25
205	ECO49	wetlands, Flood Control and Ecosystem Services in the Smith Creek Drainage Basin: A Case Study in Saskatchewan, Canada	Adusumilli	2015	1	1	1	N/A	N/A	N/A	1	N/A	1	1	1	0	1	1	1	0	1	0	1	1	81.25
206	ECO50	Valuation of marine and coastal ecosystem services as a tool for conservation: The case of Martinique in the Caribbean	Failer et al	2015	1	1	1	N/A	N/A	N/A	1	N/A	1	1	1	0	1	1	1	0	1	1	1	1	87.5
207	ECO51	Economic valuation of Mangroves for comparison with commercial aquaculture in south Sulawesi, Indonesia	Malik et al	2015	1	1	1	N/A	N/A	N/A	1	N/A	1	1	1	0	1	1	1	0	1	0	1	1	81.25
208	ECO52	Growing Spartina pectinata in Previously Farmed Prairie Wetlands for Economic and Ecological Benefits	Zilverberg et al	2014	1	1	1	1	1	1	1	1	1	1	1	0	1	1	1	0	1	1	1	1	90
209	ECO53	A first endeavour in restoring denuded, post-bleached reefs in Tanzania	Mbije et al	2013	1	1	1	1	1	1	1	N/A	1	1	1	0	1	1	1	0	1	0	1	1	84.2105
210	ECO54	Mangrove ecofarming in Guangxi Province China: An innovative approach to sustainable mangrove use	Fan et al	2013	1	1	1	N/A	N/A	N/A	1	N/A	1	1	1	0	1	1	1	0	1	0	1	1	81.25
211	ECO55	Economic value of the nutrient retention function of restored floodplain wetlands in the Elbe River basin	Grossman	2012	1	1	1	N/A	N/A	N/A	1	1	1	1	1	0	1	1	1	0	1	1	1	1	88.2353
212	ECO56	A comparison of salt marsh construction costs with the value of exported shrimp production	Minello et al	2012	1	1	1	N/A	N/A	N/A	1	N/A	1	1	1	0	1	1	1	0	1	1	1	1	87.5
213	ECO57	Economic valuation of ecosystem services provided by oyster reefs	Grabowski et al	2012	1	1	1	N/A	N/A	N/A	1	N/A	1	1	1	0	1	1	1	0	1	0	1	1	81.25
214	ECO58	Cost-benefit analysis and payments for watershed-scale wetland rehabilitation: A case study in Shandong province, China	Lei et al	2011	1	1	1	N/A	N/A	N/A	2	N/A	1	1	1	0	1	1	1	0	1	0	1	1	87.5
215	ECO59	Testing alternate ecological approaches to seagrass rehabilitation: Links to life-history traits	Irving et al	2010	1	1	1	N/A	N/A	N/A	1	N/A	1	1	1	0	1	1	1	0	1	0	0	0	68.75
216	ECO60	Valuing ecosystem services from wetlands restoration in the Mississippi Alluvial Valley	Jenkins et al	2010	1	1	1	N/A	N/A	N/A	1	N/A	1	1	1	0	1	1	1	0	1	0	1	1	81.25
217	ECO61	An ounce of prevention: Cost-effectiveness of coral reef rehabilitation relative to enforcement	Haisfield et al	2010	1	1	1	N/A	N/A	N/A	1	N/A	1	1	1	0	1	1	1	0	1	0	1	1	81.25
218	ECO62	An integrated approach to coastal rehabilitation: Mangrove restoration in Sungai Haji Dorani, Malaysia	Hashim et al	2010	1	1	1	N/A	N/A	N/A	1	N/A	1	1	1	0	1	1	1	0	1	0	1	1	81.25
219	ECO63	Net pay: Economic analysis of a replanted mangrove plantation in Kenya	Kairo et al	2009	1	1	1	N/A	N/A	N/A	1	N/A	1	1	1	0	1	1	1	0	1	0	1	1	81.25
220	ECO64	Restoration of dredged canals in wetlands: A comparison of methods	Baustian et al	2009	1	1	1	N/A	N/A	N/A	1	N/A	1	1	1	0	1	1	1	0	1	0	0	1	75
221	ECO65	Valuing mangrove ecosystem services: Linking nutrient retention function of mangrove forests to enhanced agroecosystem production	Hussain & Badola	2008	1	1	1	N/A	N/A	N/A	1	N/A	1	1	1	0	1	1	1	0	1	0	0	1	75
222	ECO66	Factors influencing community participation in mangroves restoration: A contingent valuation analysis	Stone et al	2008	1	1	1	N/A	N/A	N/A	1	N/A	1	1	1	0	1	1	1	0	1	0	0	1	75
223	ECO67	Valuing recreational and conservation benefits of coral reefs-The case of Bolinao, Philippines	Ahmed et al	2006	1	1	1	1	1	1		0	1	1	1	0	1	1	1	0	1	0	1	1	75
224	ECO68	Are mangroves worth replanting? The direct economic benefits of a community-based reforestation project	Walton et al	2006	1	1	1	1	1	1	1	1	1	1	1	0	1	1	1	0	1	0	1	1	85
225	ECO69	Coral reef restoration projects in Thailand	Yeemin et al	2006	1	1	1	N/A	N/A	N/A	1	N/A	1	1	1	0	1	1	1	0	1	0	0	1	75
226	ECO70	Assessing the substitutability of mitigation wetlands for natural sites: Estimating restoration lag costs of wetland mitigation	Gutrich & Hitzhusen	2004	1	1	1	N/A	N/A	N/A	1	N/A	1	1	1	1	1	1	1	0	1	1	1	1	93.75
227	ECO71	The feasibility of restoring previously drained wetlands to reduce flood damage	Shultz & Leitch	2003	1	1	1	N/A	N/A	N/A	1	N/A	1	1	1	1	1	1	1	0	1	1	1	1	93.75
228	ECO72	Comparative economic analysis of using different sizes of constructed wetlands in recirculating catfish pond production	Posadas	2001	1	1	1	N/A	N/A	N/A	1	N/A	1	1	1	1	1	1	1	0	1	1	1	1	93.75
229	ECO73	Least-cost management of nonpoint source pollution: Source reduction versus interception strategies for controlling nitrogen loss in the Mississippi Basin	Ribaudo et al	2001	1	1	1	N/A	N/A	N/A	1	N/A	1	1	1	1	1	1	1	0	1	1	0	1	87.5
230	ECO74	Natural resource management in mitigating climate impacts: The example of mangrove restoration in Vietnam	Tri et al	1998	1	1	1	N/A	N/A	N/A	1	N/A	1	1	1	1	1	1	1	0	1	1	1	1	93.75
231	ECO75	Wetland credit sales as a strategy for achieving no-net-loss: the limitations of regulatory conditions	Shabman et al	1998	1	1	1	N/A	N/A	N/A	1	N/A	1	1	1	1	1	1	1	0	1	1	1	1	93.75
232	ECO76	Modelling economy-ecology linkages in mangroves: Economic evidence for promoting conservation in Bintuni Bay, Indonesia	Ruitenbeek	1994	1	1	1	N/A	N/A	N/A	1	N/A	1	1	1	1	1	1	1	0	1	0	1	1	87.5
233	ECO77	The value of a mangrove area in Sarawak	Bennett & Reynolds	1993	1	1	1	N/A	N/A	N/A	1	N/A	1	1	1	1	1	1	1	0	1	0	1	1	87.5
234	ECO78	Economic Benefits of Habitat Restoration: Seagrass and the Virginia Hard-Shell Blue Crab Fishery	Anderson	1989	1	1	1	N/A	N/A	N/A	1	N/A	1	1	1	1	1	1	1	0	1	0	1	1	87.5
235	ECO79	Benefits of coastal managed realignment for society: Evidence from ecosystem service assessments in two UK regions	MacDonald et al	2017	1	1	1	1	1	1	1	0	1	1	1	0	1	1	1	0	1	0	1	1	80
236	ECO80	Long-term assessment of an innovative mangrove rehabilitation project: Case study on Carey Island, Malaysia	Motamedi et al	2014	1	1	1	N/A	N/A	N/A	1	N/A	1	1	1	1	1	1	1	0	1	0	1	1	87.5
237	ECO81	Making real options analysis more accessible for climate change adaptation. An application to afforestation as a flood management measure in the Scottish Borders	Dittrich et al	2019	1	1	1	N/A	N/A	N/A	1	N/A	1	1	1	1	1	1	1	0	1	0	1	1	87.5
238	ECO82	Efficiency of flood protection measures: selected examples	Kron & Muller	2019	1	1	1	N/A	N/A	N/A	1	N/A	1	1	1	1	1	1	1	0	1	0	1	1	87.5
239	ECO83	Beneft analysis of food adaptation under climate change scenario	Li et al	2019	1	1	1	N/A	N/A	N/A	1	N/A	1	1	1	1	1	1	1	0	1	0	1	1	87.5
240	ECO84	Benefits of adapting to sea level rise: the importance of ecosystem services in the French Mediterranean sandy coastline	Hérivaux et al	2018	1	1	1	N/A	N/A	N/A	1	N/A	1	1	1	1	1	1	1	0	1	0	1	1	87.5
241	ECO85	Evidence of economic benefits for public investment in MPAs	Pascal et al	2018	1	1	1	N/A	N/A	N/A	1	N/A	1	1	1	1	1	1	1	0	1	0	1	1	87.5
242	ECO86	Cost–beneft analysis of climate change adaptation measures in Bosnia and Herzegovina	Cupac et al	2020	1	1	1	N/A	N/A	N/A	1	N/A	1	1	1	1	1	1	1	0	1	0	1	1	87.5
243	ECO87	A global framework for future costs and benefits of river-flood protection in urban areas	Ward et al	2017	1	1	1	N/A	N/A	N/A	1	N/A	1	1	1	1	1	1	1	1	1	0	1	1	93.75
244	ECO88	Costs of Adapting Coastal Defences to Sea-Level Rise— New Estimates and Their Implications	Jonkman et al	2013	1	1	1	N/A	N/A	N/A	1	N/A	1	1	1	1	1	1	1	1	1	0	1	1	93.75
245	ECO89	Costs of sea dikes – regressions and uncertainty estimates	Lenk et al	2017	1	1	1	N/A	N/A	N/A	1	N/A	1	1	1	1	1	1	1	1	1	0	1	1	93.75
246	ECO90	Hard or soft flood adaptation? Advantages of a hybrid strategy for Shanghai	Du et al	2020	1	1	1	N/A	N/A	N/A	1	N/A	1	1	1	1	1	1	1	1	1	0	1	1	93.75
247	ECO91	Forecasting ecosystem services to guide coastal wetland rehabilitation decisions	Calder et al	2018	1	1	1	N/A	N/A	N/A	1	N/A	1	1	1	1	1	1	1	1	1	0	1	1	93.75
248	ECO92	An economic evaluation of adaptation pathways in coastal mega cities: An illustration for Los Angeles	De Ruig et al	2019	1	1	1	N/A	N/A	N/A	1	N/A	1	1	1	1	1	1	1	1	1	0	1	1	93.75
249	ECO93	Investment decision for coastal urban development projects considering the impact of climate change: Case study of the Great Garuda Project in Indonesia	Oh et al	2018	1	1	1	N/A	N/A	N/A	1	N/A	1	1	1	1	1	1	1	1	1	0	1	1	93.75
250	ECO94	Protection by hard defence structures or relocation of assets exposed to coastal risks: Contributions and drawbacks of cost-benefit analysis for long-term adaptation choices to climate change	Andre et al	2016	1	1	1	N/A	N/A	N/A	1	N/A	1	1	1	1	1	1	1	1	1	0	1	1	93.75
251	ECO95	Civil engineering works versus self-protection measures for the mitigation of floods economic risk. A case study from a new classification criterion for cost-benefit analysis	Garrote et al	2019	1	1	1	N/A	N/A	N/A	1	N/A	1	1	1	1	1	1	1	1	1	0	1	1	93.75
252	ECO96	Agriculture Adaptation Options for Flood Impacts under Climate Change—A Simulation Analysis in the Dajia River Basin	Li et al	2021	1	1	1	N/A	N/A	N/A	1	N/A	1	1	1	1	1	1	1	1	1	0	1	1	93.75
253	WA51	Numerical Modelling of Wave Attenuation in Pile Breakwater	Abdullah et al	2022	1	1	1	N/A	N/A	N/A	1	N/A	1	1	1	1	1	1	1	0	1	0	N/A	N/A	85.7143
254	WA52	Assessing Wave Attenuation With Rising Sea Levels for Sustainable Oyster Reef-Based Living Shorelines	Salatin et al	2022	1	1	1	N/A	N/A	N/A	1	N/A	1	1	1	1	1	1	1	0	1	0	N/A	N/A	85.7143
255	SR33	oyster breakwater reefs promote adjacent mudflat stability and salt marsh growth in a monsoon dominated subtropical coast	Mohammed et al	2021	1	1	1	1	1	1	1	N/A	1	1	1	1	1	1	1	0	1	1	N/A	N/A	94.1176
256	SR34	Surges as Living Shorelines Reduce Lateral Erosion of Salt Marshes	Polk et al	2021	1	1	1	1	1	1	1	N/A	1	1	1	1	1	1	1	0	1	1	N/A	N/A	94.1176
257	WA52	Wave Attenuation by Oyster Reefs in Shallow Coastal Bays	Wiberg et al	2019	1	1	1	1	1	1	1	N/A	1	1	1	1	1	1	1	0	1	1	N/A	N/A	94.1176
258	WA53	Field Observations of Wind Waves in Upper Delaware Baywith Living Shorelines	Zhu et al	2020	1	1	1	1	1	1	1	N/A	1	1	1	1	1	1	1	0	1	1	N/A	N/A	94.1176
259	SR35	Shoreline Response for a Reef Ball TM Submerged Breakwater System Offshore of Grand Cayman Island	Arnouil	2008	1	1	1	1	1	1	1	N/A	1	1	1	1	1	1	1	0	1	1	N/A	N/A	94.1176
260	SR36	Impacts of seawalls on saltmarsh plant communities in the Great Bay Estuary, New Hampshire USA	Bozek et al	2005	1	1	1	1	1	1	1	N/A	1	1	1	1	1	1	1	0	1	1	N/A	N/A	94.1176
261	WA54	Effect of artificial seagrass on wave attenuation and wave run-up	John et al	2016	1	1	1	N/A	N/A	N/A	1	N/A	1	1	1	0	1	1	1	0	1	0	N/A	N/A	78.5714
262	WA55	Full scale monitoring study of a submerged breakwater, Palm Beach, Florida, USA	Dean et al	1997	1	1	1	1	1	1	1	N/A	1	1	1	0	1	1	1	0	1	1	N/A	N/A	88.2353
263	SR37	Artificial Reefs for Ecosystem Restoration and Coastal Erosion Protection with Aquaculture and Recreational Amenities	Harris	2006	1	1	1	N/A	N/A	N/A	n	N/A	1	1	1	0	1	1	1	0	0	0	N/A	N/A	64.2857
264	SR38	The Use of Submerged Narrow-Crested Breakwaters for Shoreline Erosion Control	Stauble and Tabar	2003	1	1	1	1	1	1	1	N/A	1	1	1	0	1	1	1	0	1	1	N/A	N/A	88.2353
265	WA56	Porosity effects on non-breaking surface waves over permeable submerged breakwaters	Ting et al	2004	1	1	1	N/A	N/A	N/A	1	N/A		1	1	0	1		1	0	1	0	N/A	N/A	64.2857
266	WA58	Experimental and numerical study on the wave attenuation performance and dynamic response of kelp-box type floating breakwater	Sun et al	2022	1	1	1	N/A	N/A	N/A	1	N/A	1	1	1	1	1	1	1	0	1	0	N/A	N/A	85.7143
267	WA59	Attenuation of wave force on a floating dock by multiple porous breakwaters	Gayathri et al	2022	1	1	1	N/A	N/A	N/A	1	N/A	1	1	1	1	1	1	1	0	1	0	N/A	N/A	85.7143
268	WA60	Morphological wave attenuation of the nature-based flood defense: A case study from Chongming Dongtan Shoal, China	Mi et al	2022	1	1	1	N/A	N/A	N/A	1	N/A	1	1	1	1	1	1	1	0	1	0	1	1	87.5
269	WA62	Wave-attenuation performance and hydrodynamic characteristics of a plant ecological floating breakwater	Sun et al	2022	1	1	1	N/A	N/A	N/A	1	N/A	1	1	1	1	1	1	1	0	1	0	N/A	N/A	85.7143
270	WA63	Hydrodynamic Performance of a Multi-Module Three-CylinderFloating Breakwater System under the Influence of Reefs: A 3DExperimental Study	Guo et al	2021	1	1	1	N/A	N/A	N/A	0	N/A	1	1	1	0	1	1	0	0	1	0	N/A	N/A	64.2857
271	WA64	The effects of large-scale breakwaters on shoreline vegetation	Martin et al	2021	1	1	1	1	1	1	1	N/A	1	1	1	1	1	1	1	0	1	1	N/A	N/A	94.1176
272	SR39	Applications of remote sensing and GIS techniques to evaluate the effectiveness of coastal structures along Burullus headland-Eastern Nile Delta, Egypt	Elkafrawy et al	2021	1	1	1	N/A	N/A	N/A	1	N/A	1	1	1	1	1	1	1	0	1	1	N/A	N/A	92.8571
273	SR40	Geomorphologic Impact of Construction of Breakwaters at Ponnani Fishery Harbour in Kerala	Paravath et al	2021	1	1	1	N/A	N/A	N/A	1	N/A	1	1	1	1	1	1	1	0	1	1	N/A	N/A	92.8571
274	SR41	The effectiveness of breakwaters decreasing the peat shoreline change in Bengkalis Island	Ratri et al	2021	1	1	1	N/A	N/A	N/A	1	N/A	1	1	1	1	1	1	1	0	1	1	N/A	N/A	92.8571
275	SR42	Coupling breakwalls with oyster restoration structures enhances living shoreline performance along energetic shorelines	Safak et al	2020	1	1	1	1	1	1	1	N/A	1	1	1	0	1	1	1	0	1	0	N/A	N/A	82.3529
276	SR43	The Influence of Breakwaters on Nearshore Sedimentation Patterns in Chesapeake Bay, USA	Palinkas et al	2016	1	1	1	1	1	1	1	N/A	1	1	1	0	1	1	1	0	1	0	N/A	N/A	82.3529
277	SR44	Morphodynamic changes as an impact of human intervention at the Ras El-Bar-Damietta Harbor coast, NW Damietta Promontory, Nile Delta, Egypt	El-Asmar et al	2016	1	1	1	1	N/A	N/A	1	N/A	1	1	1	1	1	1	1	0	1	1	N/A	N/A	92.8571
278	SN1	Effects of Beach Nourishment and the Influence of Irrigation Water Discharge on Byunsan Beach, West Coast, Korea	rrig. and Drain.	2016	1	1	1	1	1	N/A	1	N/A	1	1	1	0	1	1	1	0	1	1	N/A	N/A	87.5
279	SN2	Morphodynamic responses of nourished beaches in SW Spain	Anfuso, G.; Benavente, J.; Gracia, F. J.	2018	1	1	1	1	1	N/A	1	N/A	1	1	1	0	1	1	1	0	1	1	N/A	N/A	87.5
280	SN3	Limited impact of beach nourishment on macrofaunal recruitment/settlement in a site of community interest in coastal area of the Adriatic Sea (Mediterranean Sea)	Danovaro, Roberto; Nepote, Ettore; Lo Martire, Marco; Ciotti, Claudia; De Grandis, Gianluca; Corinaldesi, Cinzia; Carugati, Laura; Cerrano, Carlo; Pica, Daniela; Di Camillo, Cristina Gioia; Dell'Anno, Antonio	2018	1	1	1	1	1	N/A	1	N/A	1	1	1	0	1	1	1	0	1	1	N/A	N/A	87.5
281	SN4	Effects of Submerged Breakwater on Hydrodynamics and Shoreline Change of the East Beach of Beidaihe, Bohai Bay, China	Kuang, Cuiping; He, Lulu; Gu, Jie; Pan, Yi; Zhang, Yu; Yang, Yanxiong; Qiu, Ruofeng; Zhang, Jiabo	2014	1	1	1	N/A	N/A	N/A	1	N/A	1	1	1	1	1	1	1	0	1	1	N/A	N/A	85.7142
282	SN5	The effects of beach nourishment on benthic invertebrates in eastern Australia: Impacts and variable recovery	Schlacher, Thomas A.; Noriega, Rocio; Jones, Alan; Dye, Theresa	2012	1	1	1	1	1	N/A	1	N/A	1	1	1	0	1	1	1	0	1	1	N/A	N/A	87.5
283	SN6	A mixed solution for a highly protected coast (Punta Marina, Northern Adriatic Sea, Italy)	Utizi, Kizzi; Corbau, Corinne; Rodella, Ilaria; Nannini, Sergio; Simeoni, Umberto	2016	1	1	1	1	1	N/A	1	N/A	1	1	1	0	1	1	1	0	1	1	N/A	N/A	87.5
284	SN7	Sandy beach macrofaunal assemblages as indicators of anthropogenic impacts on coastal dunes		2013	1	1	1	1	1	N/A	1	N/A	1	1	1	0	1	1	1	0	1	1	N/A	N/A	87.5
285	SN8	The influence of seasonal patterns on a beach nourishment project in a complex reef environment	Habel, Shellie; Fletcher, Charles H.; Barbee, Matthew; Anderson, Tiffany R.	2016	1	1	1	1	1	N/A	1	N/A	1	1	1	0	1	1	1	0	1	1	N/A	N/A	87.5
286	SN9	Effects of beach raking and sand fences on dune dimensions and morphology	Nordstrom, Karl F.; Jackson, Nancy L.; Freestone, Amy L.; Koroticy, Katherine H.; Puleo, Jack A.	2012	1	1	1	1	1	N/A	1	N/A	1	1	1	0	1	1	1	0	1	1	N/A	N/A	87.5
287	SN10	Does the Functional Richness of Plants Reduce Wave Erosion on Embryo Coastal Dunes?	Maximiliano-Cordova, Carmelo; Salgado, Karla; Luisa Martinez, M.; Mendoza, Edgar; Silva, Rodolfo; Guevara, Roger; Feagin, Rusty A.	2012	1	1	1	1	1	N/A	1	N/A	1	1	1	1	1	1	1	0	1	0	N/A	N/A	81.25
288	SN11	A modeling application of integrated nature based solutions (NBS) for coastal erosion and flooding mitigation in the Emilia-Romagna coastline (Northeast Italy)	Unguendoli et al	2023	1	1	1	1	1	N/A	1	N/A	1	1	1	1	1	1	1	0	1	0	N/A	N/A	81.25
289	ECO97	Community-based, low-tech method of restoring a lost thicket of Acropora corals	dela Cruz DW, Villanueva RD, Baria MVB	2014	1	1	1	1	1	1	1	N/A	1	1	1	0	1	1	1	0	1	1	1	1	89.4737
290	ECO99	Experimental assessment of coral reef rehabilitation following blast fishing	Fox H, Mous P, Pet J, Muljadi A, Caldwell R	2005	1	1	1	1	1	1	1	N/A	1	1	1	0	1	1	1	0	1	1	0	1	84.2105
291	ECO100	Coral reef restoration projects in Thailand	Yeemin T, Sutthacheep M, Pettongma R	2006	1	1	1	1	1	1	1	N/A	1	1	1	0	1	1	1	0	1	1	0	1	84.2105
292	ECO101	2,400 hectares of salt marsh wetland restoration	Adams CS, Benosky CP	1998	1	1	1	1	1	1	1	N/A	1	1	1	0	1	1	1	0	1	1	0	1	84.2105
293	ECO102	Tidal salt marsh restoration	Broome SW, Seneca ED, Woodhouse Jr W	1988	1	1	1	1	1	1	1	N/A	1	1	1	0	1	1	1	0	1	1	0	1	84.2105
294	ECO103	Restoration of coastal wetlands in southeastern Florida	Milano G	1999	1	1	1	1	1	1	1	N/A	1	1	1	0	1	1	1	0	1	1	0	1	84.2105
295	ECO104	Evaluating salt marsh restoration success with an index of ecosystem integrity.	Staszak L, Armitage A	2013	1	1	1	1	1	1	1	N/A	1	1	1	0	1	1	1	0	1	1	0	1	84.2105
296	ECO105	CASE STUDY: Community Based Ecological Mangrove Rehabilitation (CBEMR) in Indonesia		1999	1	1	1	1	1	1	1	N/A	1	1	1	0	1	1	1	0	1	1	0	1	84.2105
297	ECO106	Planting mangroves on intertidal mudflats: habitat restoration or habitat conversion. In: Proceedings of the ECOTONE VIII seminar enhancing coastal ecosystems restoration for the 21st century, Ranong, Thailand.p 23–28	Erftemeijer P, Lewis III R	1999	1	1	1	1	1	1	1	N/A	1	1	1	0	1	1	1	0	1	1	0	1	84.2105
298	ECO107	Growth performance of planted mangroves in the Philippines: revisiting forest management strategies.	Samson M, Rollon R	2008	1	1	1	1	1	1	1	N/A	1	1	1	0	1	1	1	N/A	1	1	1	1	94.4444
299	ECO108	Valuing mangrove conservation in Southern Thailand. Contemp Econ Policy 19:109–122	Sathirathai S, Barbier E	2001	1	1	1	1	1	1	1	N/A	1	1	1	0	1	1	1	N/A	1	1	0	1	88.8889
300	ECO109	A cost-evaluation technique for restoration of seagrass and other plant communities	Fonseca MS, Kenworthy WJ, Phillips RC	1982	1	1	1	1	1	1	1	N/A	1	1	1	0	1	1	1	N/A	1	1	0	1	88.8889
301	ECO110	Biscayne Bay seagrasses and recent restoration efforts. In: Treat S, Lewis III R (eds) Seagrass restoration: success, failure, and the costs of both. Selected Papers presented at a workshop, Mote Marine Laboratory, Sarasota, Florida, March 11–12, 2003. Lewis Environmental Services, Valrico, Florida, p 115–130	Milano G, Deis D	2006	1	1	1	1	1	1	1	N/A	1	1	1	0	1	1	1	N/A	1	1	1	1	94.4444
302	ECO111	Seagrass restoration. In: Coastal wetlands: An integrated ecosystems approach	Paling E, Fonseca M, Katwijk M van, Keulen M van	2009	1	1	1	1	1	1	1	N/A	1	1	1	0	1	1	1	N/A	1	1	0	1	88.8889
303	ECO112	A Cost–Benefit Approach to Discuss Artificial Nourishments to Mitigate Coastal Erosion	Coelho et al	2022	1	1	1	1	1	1	1	N/A	1	1	1	0	1	1	1	N/A	1	1	1	1	94.4444
304	ECO113	Valuation of the ecosystem services of beach nourish ment in decision making: The case study of Tarquinia Lido, Italy	Martino & Amos	2015	1	1	1	1	1	1	1	N/A	1	1	1	0	1	1	1	N/A	1	1	1	1	94.4444
																									85.9577
