# Supplementary material for: Meta-analysis indicates better climate adaptation and mitigation performance of hybrid engineering-natural coastal defence measures
Source: Nat Commun. 2024 Apr 9;15:2870. doi: 10.1038/s41467-024-46970-w (PMC11004181; doi:10.1038/s41467-024-46970-w)
Supplement: Supplementary file 6 — Supplementary Data 3 [file 41467_2024_46970_MOESM6_ESM.xlsx]

## Sheet: soft vs unvegetated
OID	ID	Publication	Author	pubyear	data collection	Ecosystem	Function	category	Outcome	Response variable	Variable name	Variable unit	Site	Region	Cont_n	Cont_mean	Cont_SD	Treat_n	Treat_mean	Treat_SD	yi	yi2	vi	Type of control	Note	Type of treatment	note	Additional environmental factor	Energy	Age	Species characteristics
aWA1	WA3	Laboratory and numerical studies of wave damping by emergent and near-emergent wetland vegetation	Augustin et al	2009	Experiment	Marsh	Risk reduction	Wave attenuation	Wave attenuation	Wave height reduction	R	%			8	100	0	8	17.8	6.5	-16.9059	16.9059	9.18151	unvegetated/bareland	Shallow water wave basin	restored/planted	created marsh	0 - 3m wave	low
aWA2	WA3	Laboratory and numerical studies of wave damping by emergent and near-emergent wetland vegetation	Augustin et al	2009	Experiment	Marsh	Risk reduction	Wave attenuation	Wave attenuation	Wave height reduction	R	%			8	100	0	8	10.8	4.6	-25.923	25.923	21.2501	unvegetated/bareland	Shallow water wave basin	restored/planted	created marsh	3-6m wave	high
aWA3	WA3	Laboratory and numerical studies of wave damping by emergent and near-emergent wetland vegetation	Augustin et al	2009	Experiment	Marsh	Risk reduction	Wave attenuation	Wave attenuation	Wave height reduction	R	%			8	100	0	8	28.6	6.9	-13.8334	13.8334	6.23007	unvegetated/bareland	Shallow water wave basin	restored/planted	created marsh	0-6m wave	high
aWA4	WA4	Interactions between waves, bank erosion and emergent vegetation: an experimental study in a wave tank	Coop et al	1996	Field observation	Marsh	Risk reduction	Wave attenuation	Wave attenuation	Average weight height		m	Netherland	52.012093, 4.360011	14	0.34	0.0748331	14	0.33	0.0748331	-0.129732	0.129732	0.143158	unvegetated/bareland	non-vegetated	restored/planted	created marsh	waves with a height of 10 cm (Year 1) and 23 cm (Years 2 and 3).	low
aWA5	WA4	Interactions between waves, bank erosion and emergent vegetation: an experimental study in a wave tank	Coop et al	1996	Field observation	Marsh	Risk reduction	Wave attenuation	Wave attenuation	Average weight height		m	Netherland	52.012093, 4.360011	14	0.34	0.0748331	14	0.23	0.11225	-1.11947	1.11947	0.165236	unvegetated/bareland	non-vegetated	restored/planted	created marsh	waves with a height of 10 cm (Year 1) and 23 cm (Years 2 and 3).	low
aWA6	WA5	Wave damping in Spartina alterniflora marshes	Knutson	1982	Field observation	Marsh	Risk reduction	Wave attenuation	Wave attenuation	Average weight height		m	Chesapeak Bay	36.779591, -76.288376	3	0.15	0.02	31	0.053	0.043	-2.25846	2.25846	0.440601	unvegetated/bareland	non-vegetated	restored/planted	created marsh	Mean tidal range at the two study areas is 0.73 meters, and the mean of spring tides is 0.88 meters. Field measurements were made from 25 August to 3 September 1981~ a period of extreme high tides. High tides during daylight hours ranged from 0.82 to 0.98 meters. This permitted measurements to be made in a broad range of water depths from about 0.03 meters to 0.95 meters.	low
aWA7	WA7	Wave dissipation over macro-tidal saltmarshes: Effects of marsh edge typology and vegetation change	Moeller & Spencer	2002	Field observation	Marsh	Risk reduction	Wave attenuation	Wave attenuation	Wave height reduction	R	%/m	Tiltingham	44.513779, -73.138283	19	0.14	0.125	19	4.38	0.875	6.64151	-6.64151	0.685654	unvegetated/bareland	mudflat	restored/planted	planted marsh	Significant wave height is less than 0.3m and maximum wave energy is less than 90 J/m2	low
aWA8	WA7	Wave dissipation over macro-tidal saltmarshes: Effects of marsh edge typology and vegetation change	Moeller & Spencer	2002	Field observation	Marsh	Risk reduction	Wave attenuation	Wave attenuation	Average wave height attenuation	R	%/m	Bridgewick	44.513779, -73.138283	23	-0.23	0.0625	23	7.91	0.325	34.1864	-34.1864	12.7903	unvegetated/bareland	mudflat	restored/planted	planted marsh	Significant wave height is less than 0.3m and maximum wave energy is less than 90 J/m2	low
aWA9	WA8	Wave transformation over salt marshes: A field and numerical modelling study from north Norfolk, England	Moeller	1999	Field observation	Marsh	Risk reduction	Wave attenuation	Wave attenuation	Wave height reduction	Hs	%	Norfolk, England	52.602340, -1.113820	73	-15.29	9.88	73	-60.96	16.41	-3.35427	3.35427	0.0659285	unvegetated/bareland	Sandflat	restored/planted	Reclained marsh	Significant wave height is from 0.06- 0.67m, wave energy is from 2.44-277.09J/m2	low
aWA10	WA10	The role of Scirpus marsh in attenuation of hydrodynamics and retention of fine sediment in the Yangtze Estuary	Yang	1998	Field observation	Marsh	Risk reduction	Wave attenuation	Wave attenuation	Average wave height	H	cm	China	-29.629999, 31.048340	19	5.68	2.5	19	2.53	1.1	-1.59675	1.59675	0.138811	unvegetated/bareland	bare tidal flat	restored/planted	planted marsh	measurement at P1 and P2 obtained the result that when the average wave height was 2´0cm at P2 the one atP1 was never higher than 0´5cm.	low
aWA11	WA36	Bulk drag coefficient of a subaquatic vegetation subjected to irregular waves: Influence of Reynolds and Keulegan-Carpenter numbers	Chastel et al	2020	lab experiement	Seagrass/kelp bed	Risk reduction	Wave attenuation	Wave attenuation	Transmission coefficent	Kt		Chatou, France	48.889889, 2.156480	37	1	0	37	0.69	0.18	-2.41012	2.41012	0.0933018	unvegetated/bareland	tidal flat	restored/planted	artificial seagrass	significant wave height Hsranging from 0.10 to 0.23 m and peak period Tpranging from 1 to 3 s	low
aWA12	WA37	Coastal protection using building with nature concept: A case study from Chongming Dongtan Shoal, China	Chong et al	2021	Field observation	Marsh	Risk reduction	Wave attenuation	Wave attenuation	Storm wave attenuation		%	Chongming Dongtan Shoal, China	29.566920, 106.593040	20	100	0	20	89	4	-3.81173	3.81173	0.281617	unvegetated/bareland	non-vegetated	restored/planted	introduced marsh	Storm wave and storm surge of 6.31m	high
aWA13	WA39	Dissipation of wave energy by a hybrid artificial reef in a wave simulator: implications for coastal resilience and shoreline protection	Ghiasian	2021	lab experiement	Reef	Risk reduction	Wave attenuation	Wave attenuation	Wave height reduction		%	North Inlet estuary, South Carolina	33.849280, -78.614350	3	100	0	3	90	3	-3.76126	3.76126	1.84559	unvegetated/bareland	non-vegetated	restored/planted	Coral	waves of three heights(0.10, 0.16, and 0.24 m) at two water levels (0.55 and 0.65 m)	low
aWA14	WA42	Modeling wave climates and wave energy attenuation in marsh terrace environments in the northern Gulf of Mexico	Osorio et al	2022	Wave model	Marsh	Risk reduction	Wave attenuation	Wave attenuation	Wave height reduction		%	Chenier Plain of south- western Louisiana	-34.045890, 18.619430	36	100	0	36	52	16.5	-4.06981	4.06981	0.170579	unvegetated/bareland	non-vegetated	restored/planted		small (0.03–0.14 m) and high–frequency waves (0.80–1.29 s)	low
aWA15	WA47	The enhanced mitigation of coastal erosion using the artificial coral reefs	Hong et al	2019	lab experiement	Marsh	Risk reduction	Wave attenuation	Wave attenuation	Wave attenuation coefficient	Kt		Korea	37.663998, 127.978462	2	1	0	2	0.79	0.05	-3.35112	3.35112	2.40375	unvegetated/bareland	non-vegetated	restored/planted		65.0 cm of the water depth with 1.2–1.3s of period for significant wave height (H1/3: 8.0–9.0 cm) of incident wave and 72.0 cm with 1.3–1.4s for significant wave height (H1/3: 11.0–12.0 cm) of incident wave, respectively	low
aWA16	WA47	The enhanced mitigation of coastal erosion using the artificial coral reefs	Hong et al	2019	lab experiement	Marsh	Risk reduction	Wave attenuation	Wave attenuation	Wave attenuation coefficient	Kt		Korea	37.663998, 127.978462	2	1	0	2	0.905	0.045	-1.68442	1.68442	1.35466	unvegetated/bareland	non-vegetated	restored/planted		65.0 cm of the water depth with 1.2–1.3s of period for significant wave height (H1/3: 8.0–9.0 cm) of incident wave and 72.0 cm with 1.3–1.4s for significant wave height (H1/3: 11.0–12.0 cm) of incident wave, respectively	high
aWA17	WA48	Wave and tidally driven flows in eelgrass beds and their effect on sediment suspension	Hansen et al	2012	lab experiement	Seagrass/kelp bed	Risk reduction	Wave attenuation	Wave attenuation	Wave height reduction	%	%	Virginia Coast Reserve	-28.349871, 153.492065	1	100	0	3	62	12	-1.7866	1.7866	1.73233	unvegetated/bareland	non-vegetated	restored/planted	seagrass	Tidal amptitude ranged from 0.58 to 0.73m, while Hs ranged from 0.18 at the bare site to 0.05 at eelgrass site	low
aWA18	WA49	Wave attenuation by suspended canopies with cultivated kelp (Saccharina latissima)	Zhu et al	2021	lab experiement	Seagrass/kelp bed	Risk reduction	Wave attenuation	Wave attenuation	Wave energy reduction	%		Saco Bay, Maine, USA	43.481970, -70.392310	14	100	0	14	76.975	3.9	-8.10572	8.10572	1.31612	unvegetated/bareland	non-vegetated	restored/planted	Kelp bed	the incident wave height was 1.8–3.8cm,wave period was 0.8–2s,water depth was 30–40cm, and wavelength was 103–369cm	low
aWA19	WA54	Effect of artificial seagrass on wave attenuation and wave run-up	John et al	2016	lab experiement	Seagrass/kelp bed	Risk reduction	Wave attenuation	Wave attenuation	Wave attenuation coefficient	Kt		Surathkal, India	12.994640, 74.798271	10	1	0	10	0.6	0.015	-36.1151	36.1151	32.8075	unvegetated/bareland	before seagrass	restored/planted	seagrass	Regular waves of heights 0.08–0.24 m and periods 0.84.0 s in a maximum water depth of 0.5 m	low		relative plant height hs/d = 0.47, medow parameter relative medow width w/L = 0.257-0/291, hs/w = 0.21
aWA20	WA54	Effect of artificial seagrass on wave attenuation and wave run-up	John et al	2016	lab experiement	Seagrass/kelp bed	Risk reduction	Wave attenuation	Wave attenuation	Wave attenuation coefficient	Kt		Surathkal, India	12.994640, 74.798271	10	1	0	10	0.409	0.012	-66.7001	66.7001	111.423	unvegetated/bareland	before seagrass	restored/planted	seagrass	Regular waves of heights 0.08–0.24 m and periods 0.84.0 s in a maximum water depth of 0.5 m	low		relative plant height hs/d = 0.47, medow parameter relative medow width w/L = 0.515-0.583, hs/w=0.105
aWA21	WA54	Effect of artificial seagrass on wave attenuation and wave run-up	John et al	2016	lab experiement	Seagrass/kelp bed	Risk reduction	Wave attenuation	Wave attenuation	Wave attenuation coefficient	Kt		Surathkal, India	12.994640, 74.798271	10	1	0	10	0.454	0.018	-41.0809	41.0809	42.3911	unvegetated/bareland	before seagrass	restored/planted	seagrass	Regular waves of heights 0.08–0.24 m and periods 0.84.0 s in a maximum water depth of 0.5 m	low		relative plant height hs/d = 0.53, medow parameter relative medow width w/L = 0.27-0.305, hs/w = 0.21
aWA22	WA54	Effect of artificial seagrass on wave attenuation and wave run-up	John et al	2016	lab experiement	Seagrass/kelp bed	Risk reduction	Wave attenuation	Wave attenuation	Wave attenuation coefficient	Kt		Surathkal, India	12.994640, 74.798271	10	1	0	10	0.27	0.013	-76.0501	76.0501	144.79	unvegetated/bareland	before seagrass	restored/planted	seagrass	Regular waves of heights 0.08–0.24 m and periods 0.84.0 s in a maximum water depth of 0.5 m	low		relative plant height hs/d = 0.53, medow parameter relative medow width w/L = 0.54-0.61, hs/w = 0.105
aSR1	SR4	Vegetative erosion control in an oligohaline environment Currituck Sound, North Carolina	Benner et al	1982	field observation	Marsh	Risk reduction	Shoreline response	Elevation change	Shoreline change rate		cm yr-1	Currituck Sound, North Carolina	36.454820, -76.022930	12	-2.1	1.45	12	-1.6	1.1	0.375091	0.375091	0.169598	unvegetation/bareland	non-vegetation	retored/planted	created salt marsh	The waves most likely to occur on the FRF shoreline are of irregular chop less than 15 centimeters in height	low
aSR2	SR5	Creation of Spartina plantations for reclaiming Dongtai, China, tidal flats and offshore sands	Chung et al	2004	field observation	Marsh	Risk reduction	Shoreline response	Accretion	Annual vertical accreation change rate		cm yr-1	Dongtai, China	32.843128, 120.310738	56	10.5	18.7	56	52.1	18	2.25112	2.25112	0.0583373	unvegetation/bareland	non-vegetation	retored/planted	planted marsh	fieldwork design was in the area of 'unsually high wave energies	high	16	S. alterniflora
aSR3	SR5	Creation of Spartina plantations for reclaiming Dongtai, China, tidal flats and offshore sands	Chung et al	2004	field observation	Marsh	Risk reduction	Shoreline response	Accretion	Annual vertical accreation change rate		cm yr-1	Dongtai, China	32.843128, 120.310738	56	16.9	20.6	56	48.5	18	1.62244	1.62244	0.0474656	unvegetation/bareland	non-vegetation	retored/planted	planted marsh	fieldwork design was in the area of 'unsually high wave energies	high	16	S. alterniflora
aSR4	SR6	Surface Elevation Dynamics in Vegetated Spartina Marshes Versus Unvegetated Tidal Ponds Along the Mid-Atlantic Coast, Usa, with Implications to Waterbirds	Erwin et al	2006	field observation	Marsh	Risk reduction	Shoreline response	Accretion	Accretion rate		cm yr-1	Nauset Marsh, Eastham and Orleans, Massachusett	41.81694444, -69.94722222	4	0.84	0.12	4	0.31	0.07	-4.68647	-4.68647	1.87268	unvegetation/bareland	Non-vegetated pond	retored/planted	marsh	tidal amplitudes of approximately 1.3 m	low		Spartina alterniflora
aSR5	SR6	Surface Elevation Dynamics in Vegetated Spartina Marshes Versus Unvegetated Tidal Ponds Along the Mid-Atlantic Coast, Usa, with Implications to Waterbirds	Erwin et al	2006	field observation	Marsh	Risk reduction	Shoreline response	Accretion	Accretion rate		cm yr-1	New Jersey	39.46694444, -74.35833333	5	0.79	0.11	5	0.38	0.1	-3.52085	-3.52085	1.01982	unvegetation/bareland	Non-vegetated pond	retored/planted	marsh	tidal amplitudes of approximately 1.3 m	low		S. alterniflora
aSR6	SR6	Surface Elevation Dynamics in Vegetated Spartina Marshes Versus Unvegetated Tidal Ponds Along the Mid-Atlantic Coast, Usa, with Implications to Waterbirds	Erwin et al	2006	field observation	Marsh	Risk reduction	Shoreline response	Accretion	Accretion rate		cm yr-1	Virginia	37.59166667, -75.59166667	3	1.71	0.11	5	0.85	0.12	-6.3978	-6.3978	3.09157	unvegetation/bareland	Non-vegetated pond	retored/planted	marsh	tidal amplitudes of approximately 1.3 m	low		S. alterniflora
aSR7	SR6	Surface Elevation Dynamics in Vegetated Spartina Marshes Versus Unvegetated Tidal Ponds Along the Mid-Atlantic Coast, Usa, with Implications to Waterbirds	Erwin et al	2006	field observation	Marsh	Risk reduction	Shoreline response	Accretion	Accretion rate		cm yr-1	Virginia	37.59166667, -75.59166667	3	1.71	0.11	5	0.23	0.11	-11.687	-11.687	9.06992	unvegetation/bareland	Non-vegetated pond	retored/planted	marsh	tidal amplitudes of approximately 1.3 m	low		Spartina
aSR8	SR6	Surface Elevation Dynamics in Vegetated Spartina Marshes Versus Unvegetated Tidal Ponds Along the Mid-Atlantic Coast, Usa, with Implications to Waterbirds	Erwin et al	2006	field observation	Marsh	Risk reduction	Shoreline response	Accretion	Accretion rate		cm yr-1	Mockhorn Island	37.29166667, -75.87500000	2	2.44	0.18	2	1.27	0.18	-3.66723	-3.66723	2.68107	unvegetation/bareland	Non-vegetated pond	retored/planted	marsh	tidal amplitudes of approximately 1.3 m	low		S. alterniflora
aSR9	SR7	Evolution of tidal creek networks in a high sedimentation environment: A 5-year experiment at Tijuana Estuary, California	Wallace et al	2005	field observation	Marsh	Risk reduction	Shoreline response	Accretion	Accretion rate+ resuspension		cm yr-1	Tijuana Estuary, California	32.528740, -116.966430	23	2.2	0.12		1	0.12	-9.82439	-9.82439	1.16136	unvegetation/bareland	Unplanted mud flat	retored/planted		Rainfall in the region's mediterra nean-type climate averages 30 cm but is episodic and generally restricted to storms between Novem ber and March. Summers are warm and dry	low		Spartina
aSR10	SR7	Evolution of tidal creek networks in a high sedimentation environment: A 5-year experiment at Tijuana Estuary, California	Wallace et al	2005	field observation	Marsh	Risk reduction	Shoreline response	Accretion	Accretion rate+ resuspension		cm yr-1	Tijuana Estuary, California	32.528740, -116.966430	23	2.2	0.12	23	0.5	0.06	-17.6121	-17.6121	3.45854	unvegetation/bareland	Unplanted mud flat	retored/planted	Marsh plain	Rainfall in the region's mediterra nean-type climate averages 30 cm but is episodic and generally restricted to storms between Novem ber and March. Summers are warm and dry	low		Spartina
aSR11	SR15	High mangrove density enhances surface accretion, surface elevation change, and tree survival in coastal areas susceptible to sea-level rise	Kumara et al	2009	field observation	Mangrove	Risk reduction	Shoreline response	Accretion	Surface acrretion rate		cm yr-1	PuttalamLagoon, Sri Lanka	8.08, 79.73	15	0.57	0.03	15	1.3	0.13	7.52853	7.52853	1.07798	unvegetation/bareland	Unplanted mud flat	retored/planted	6.96 density	Maximum tidal range in the lagoon is 60 cm with high tides twice per day on average.	low	3	Rhizophora mucronata
aSR12	SR15	High mangrove density enhances surface accretion, surface elevation change, and tree survival in coastal areas susceptible to sea-level rise	Kumara et al	2009	field observation	Mangrove	Risk reduction	Shoreline response	Accretion	Surface acrretion rate		cm yr-1	PuttalamLagoon, Sri Lanka	8.08, 79.73	15	0.57	0.03	15	1.05	0.09	6.96174	6.96174	0.941096	unvegetation/bareland	Unplanted mud flat	retored/planted	3.26 density	Maximum tidal range in the lagoon is 60 cm with high tides twice per day on average.	low	3	Rhizophora mucronata
aSR13	SR15	High mangrove density enhances surface accretion, surface elevation change, and tree survival in coastal areas susceptible to sea-level rise	Kumara et al	2009	field observation	Mangrove	Risk reduction	Shoreline response	Accretion	Surface acrretion rate		cm yr-1	PuttalamLagoon, Sri Lanka	8.08, 79.73	15	0.57	0.03	15	0.84	0.03	8.75639	8.75639	1.41124	unvegetation/bareland	Unplanted mud flat	retored/planted	1.93 density	Maximum tidal range in the lagoon is 60 cm with high tides twice per day on average.	low	3	Rhizophora mucronata
aSR14	SR15	High mangrove density enhances surface accretion, surface elevation change, and tree survival in coastal areas susceptible to sea-level rise	Kumara et al	2009	field observation	Mangrove	Risk reduction	Shoreline response	Accretion	Surface acrretion rate		cm yr-1	PuttalamLagoon, Sri Lanka	8.08, 79.73	15	0.57	0.03	15	0.69	0.05	2.83165	2.83165	0.266971	unvegetation/bareland	Unplanted mud flat	retored/planted	0.95 density	Maximum tidal range in the lagoon is 60 cm with high tides twice per day on average.	low	3	Rhizophora mucronata
aSR15	SR15	High mangrove density enhances surface accretion, surface elevation change, and tree survival in coastal areas susceptible to sea-level rise	Kumara et al	2009	field observation	Mangrove	Risk reduction	Shoreline response	Elevation change	Surface elevation change rate		cm yr-1	PuttalamLagoon, Sri Lanka	8.08, 79.73	15	-0.03	0.01	15	0.28	0.02	19.0754	19.0754	6.19786	unvegetation/bareland	Unplanted mud flat	retored/planted	6.96 density	Maximum tidal range in the lagoon is 60 cm with high tides twice per day on average.	low	3	Rhizophora mucronata
aSR16	SR15	High mangrove density enhances surface accretion, surface elevation change, and tree survival in coastal areas susceptible to sea-level rise	Kumara et al	2009	field observation	Mangrove	Risk reduction	Shoreline response	Elevation change	Surface elevation change rate		cm yr-1	PuttalamLagoon, Sri Lanka	8.08, 79.73	15	-0.03	0.01	15	0.16	0.01	18.4857	18.4857	5.82869	unvegetation/bareland	Unplanted mud flat	retored/planted	3.26 density	Maximum tidal range in the lagoon is 60 cm with high tides twice per day on average.	low	3	Rhizophora mucronata
aSR17	SR15	High mangrove density enhances surface accretion, surface elevation change, and tree survival in coastal areas susceptible to sea-level rise	Kumara et al	2009	field observation	Mangrove	Risk reduction	Shoreline response	Elevation change	Surface elevation change rate		cm yr-1	PuttalamLagoon, Sri Lanka	8.08, 79.73	15	-0.03	0.01	15	0.11	0.02	8.61471	8.61471	1.37022	unvegetation/bareland	Unplanted mud flat	retored/planted	1.93 density	Maximum tidal range in the lagoon is 60 cm with high tides twice per day on average.	low	3	Rhizophora mucronata
aSR18	SR15	High mangrove density enhances surface accretion, surface elevation change, and tree survival in coastal areas susceptible to sea-level rise	Kumara et al	2009	field observation	Mangrove	Risk reduction	Shoreline response	Elevation change	Surface elevation change rate		cm yr-1	PuttalamLagoon, Sri Lanka	8.08, 79.73	15	-0.03	0.01	15	0.06	0.02	5.53803	5.53803	0.644496	unvegetation/bareland	Unplanted mud flat	retored/planted	0.95 density	Maximum tidal range in the lagoon is 60 cm with high tides twice per day on average.	low	3	Rhizophora mucronata
aSR19	SR16	ntra- and interspecific facilitation in mangroves may increase resilience to climate change threats	Huxham et al	2010	field observation	Mangrove	Risk reduction	Shoreline response	Elevation change	Surface elevation change rate		cm yr-1	PuttalamLagoon, Sri Lanka	8.08, 79.73	15	-0.043	0.096	15	0.06	0.095	1.04933	1.04933	0.151685	unvegetation/bareland	Unplanted mud flat	retored/planted	6.96 density	Maximum tidal range in the lagoon is 60 cm with high tides twice per day on average.	low	4	Rhizophora mucronata
aSR20	SR16	ntra- and interspecific facilitation in mangroves may increase resilience to climate change threats	Huxham et al	2010	field observation	Mangrove	Risk reduction	Shoreline response	Elevation change	Surface elevation change rate		cm yr-1	PuttalamLagoon, Sri Lanka	8.08, 79.73	15	-0.043	0.096	15	0.09	0.104	1.29297	1.29297	0.161196	unvegetation/bareland	Unplanted mud flat	retored/planted	3.26 density	Maximum tidal range in the lagoon is 60 cm with high tides twice per day on average.	low	4	Rhizophora mucronata
aSR21	SR16	ntra- and interspecific facilitation in mangroves may increase resilience to climate change threats	Huxham et al	2010	field observation	Mangrove	Risk reduction	Shoreline response	Elevation change	Surface elevation change rate		cm yr-1	PuttalamLagoon, Sri Lanka	8.08, 79.73	15	-0.043	0.096	15	0.106	0.096	1.51007	1.51007	0.171339	unvegetation/bareland	Unplanted mud flat	retored/planted	1.93 density	Maximum tidal range in the lagoon is 60 cm with high tides twice per day on average.	low	4	Rhizophora mucronata
aSR22	SR16	ntra- and interspecific facilitation in mangroves may increase resilience to climate change threats	Huxham et al	2010	field observation	Mangrove	Risk reduction	Shoreline response	Elevation change	Surface elevation change rate		cm yr-1	PuttalamLagoon, Sri Lanka	8.08, 79.73	15	-0.043	0.096	15	0.23	0.09	2.85454	2.85454	0.26914	unvegetation/bareland	Unplanted mud flat	retored/planted	0.95 density	Maximum tidal range in the lagoon is 60 cm with high tides twice per day on average.	low	4	Rhizophora mucronata
aSR23	SR16	ntra- and interspecific facilitation in mangroves may increase resilience to climate change threats	Huxham et al	2010	field observation	Mangrove	Risk reduction	Shoreline response	Accretion	Surface accretion change rate		cm yr-1	PuttalamLagoon, Sri Lanka	8.08, 79.73	15	0.74	0.04	15	0.95	0.03	5.77892	5.77892	0.689932	unvegetation/bareland	Unplanted mud flat	retored/planted	6.96 density	Maximum tidal range in the lagoon is 60 cm with high tides twice per day on average.	low	4	Rhizophora mucronata
aSR24	SR16	ntra- and interspecific facilitation in mangroves may increase resilience to climate change threats	Huxham et al	2010	field observation	Mangrove	Risk reduction	Shoreline response	Accretion	Surface accretion change rate		cm yr-1	PuttalamLagoon, Sri Lanka	8.08, 79.73	15	0.74	0.04	15	1.19	0.12	4.89497	4.89497	0.532679	unvegetation/bareland	Unplanted mud flat	retored/planted	3.26 density	Maximum tidal range in the lagoon is 60 cm with high tides twice per day on average.	low	4	Rhizophora mucronata
aSR25	SR16	ntra- and interspecific facilitation in mangroves may increase resilience to climate change threats	Huxham et al	2010	field observation	Mangrove	Risk reduction	Shoreline response	Accretion	Surface accretion change rate		cm yr-1	PuttalamLagoon, Sri Lanka	8.08, 79.73	15	0.74	0.04	15	1.29	0.06	10.4944	10.4944	1.96888	unvegetation/bareland	Unplanted mud flat	retored/planted	1.93 density	Maximum tidal range in the lagoon is 60 cm with high tides twice per day on average.	low	4	Rhizophora mucronata
aSR26	SR16	ntra- and interspecific facilitation in mangroves may increase resilience to climate change threats	Huxham et al	2010	field observation	Mangrove	Risk reduction	Shoreline response	Accretion	Surface accretion change rate		cm yr-1	PuttalamLagoon, Sri Lanka	8.08, 79.73	15	0.74	0.04	15	1.58	0.14	7.93796	7.93796	1.18352	unvegetation/bareland	Unplanted mud flat	retored/planted	0.95 density	Maximum tidal range in the lagoon is 60 cm with high tides twice per day on average.	low	4	Rhizophora mucronata
aSR27	SR17	comparison of short-term sediment deposition between natural and transplanted saltmarsh after saltmarsh restoration in the Eden Estuary (Scotland)	Maynard et al	2011	field observation	Marsh	Risk reduction	Shoreline response	Sediment accummulation	Sediment accummulation rate		ton ha-1 yr-1	Eden Estuary (Scotland)	57.662780, -2.594960	8	272.9	25.2	8	510	55.2	5.22353	5.22353	1.10266	unvegetation/bareland	mudflats	retored/planted		4 days of neap tides (between 4.2 and 4.6m), 3days o faverage tides (between 4.6 and 5.0m) and 4 days of springt ides (greater than 5.0m)	low	4	4 yr B. maritimus transplants
aSR28	SR17	comparison of short-term sediment deposition between natural and transplanted saltmarsh after saltmarsh restoration in the Eden Estuary (Scotland)	Maynard et al	2011	field observation	Marsh	Risk reduction	Shoreline response	Sediment accummulation	Sediment accummulation rate		ton ha-1 yr-1	Eden Estuary (Scotland)	57.662780, -2.594960	8	265.32	18.84	8	309.12	21.84	2.03006	2.03006	0.378786	unvegetation/bareland	mudflats	retored/planted		4 days of neap tides (between 4.2 and 4.6m), 3days o faverage tides (between 4.6 and 5.0m) and 4 days of springt ides (greater than 5.0m)	low	1	1 yr B. maritimus transplants
aSR29	SR17	comparison of short-term sediment deposition between natural and transplanted saltmarsh after saltmarsh restoration in the Eden Estuary (Scotland)	Spencer et al	2012	field observation	Marsh	Risk reduction	Shoreline response	Elevation change	Elevation change rate		cm yr-1	UK	51.796249, -0.079130	36	-0.22125	0.7	36	2.18125	0.4275	4.09781	4.09781	0.172167	unvegetation/bareland	mudflats	retored/planted		4 days of neap tides (between 4.2 and 4.6m), 3days o faverage tides (between 4.6 and 5.0m) and 4 days of springt ides (greater than 5.0m)	low	4	P. maritima (SM13) and A. portulacoides
aSR30	SR17	comparison of short-term sediment deposition between natural and transplanted saltmarsh after saltmarsh restoration in the Eden Estuary (Scotland)	Spencer et al	2012	field observation	Marsh	Risk reduction	Shoreline response	Elevation change	Elevation change rate		cm yr-1	UK	51.796249, -0.079130	36	0.348333	0.680833	36	3.125	0.195	5.48504	5.48504	0.264484	unvegetation/bareland	mudflats	retored/planted		4 days of neap tides (between 4.2 and 4.6m), 3days o faverage tides (between 4.6 and 5.0m) and 4 days of springt ides (greater than 5.0m)	low	6	P. maritima (SM13) and A. portulacoides
aSR31	SR22	Vegetation's importance in regulating surface elevation in a coastal salt marsh facing elevated rates of sea level rise	Baustian et al	2012	field observation	Marsh	Risk reduction	Shoreline response	Elevation change	elevation change rate		cm yr-1	Lafourche Parish,Louisiana, USA	29.178869, -90.245489	6	0.94	0.09	6	1.33	0.09	3.99856	3.99856	0.999522	unvegetation/bareland	unplanted	retored/planted		The tides are diurnal with a mean rangeof 37 cm since 2003, and mean sea level is 0.197 m	low	3	S. alterniflora
aSR32	SR22	Vegetation's importance in regulating surface elevation in a coastal salt marsh facing elevated rates of sea level rise	Baustian et al	2012	field observation	Marsh	Risk reduction	Shoreline response	Accretion	Accretion rate		cm yr-1	Lafourche Parish,Louisiana, USA	29.178869, -90.245489	6	0.23	0.31	6	2.61	0.28	7.43492	7.43492	2.63658	unvegetation/bareland	unplanted	retored/planted		The tides are diurnal with a mean rangeof 37 cm since 2003, and mean sea level is 0.197 m	low	3	S. alterniflora
aSR33	SR27	Soil carbon and nitrogen storage in recently restored and mature native Scirpus marshes in the Yangtze Estuary, China: Implications for restoration	Chen et al	2017	field observation	Marsh	Risk reduction	Shoreline response	Accretion	accretion rate		cm yr-1	Yangtze Estuary	-29.630000, 31.048340	3	4.1	1.8	3	-1.34	1.2	-2.83747	-2.83747	1.3376	unvegetation/bareland	mudflats	retored/planted		Tidal movement in the salt marsh is irregular and semidiurnal, with maximum and average tide heights of 4.62–5.95 m and 1.96–3.08 m respectively	N/A	5	S. alterniflora, S. mariqueter
aEO1	EO6	Assessing the Effect of Age and Geomorphic Setting on OrganicCarbon Accumulation in High-LatitudeHuman-Planted Mangroves	Hu et al	2022	field observation	Mangrove	Mitigation	Ecological function	carbon storage	carbon storage	organic carbon stock	Mg Corg ha-1	Zhejiang Province , China	29.166130, 120.055440	5	13.9	0.38	5	13.1	0.26	-2.2181	-2.2181	0.645999	unvegetated/barren	unvegetated/barren	restored/rehabilitated			N/A	4	plantation
aEO2	EO10	Carbon sequestration and storage in planted mangrove stands of Avicennia marina	Kandasamy et al	2021	field observation	Mangrove	Mitigation	Ecological function	carbon storage	carbon storage	CO2 equivalent of total carbon	Mg CO2 e.ha−1	Bay of Bengal, India	11.48888889, 79.76472222	2	3.93	0.04	13	221.19	6.2	34.3202	34.3202	39.8395	unvegetated/barren	unvegetated/barren	planted/constructed			N/A	16 to 27
aEO3	EO14	Carbon storage in a restored mangrove forest in Can Gio Mangrove Forest Park, Mekong Delta, Vietnam	Dung et al	2016	field observation	Mangrove	Mitigation	Ecological function	carbon storage	carbon storage	sediment carbon stock	MgC ha-1	Can Gio, Vietnam	10.776530, 106.700981	3	619.8	24.3	9	667.4	11.8	2.89939	2.89939	0.794714	unvegetated/barren	mudflat/sandflat	restored/rehabilitated			N/A	30	Rhizophora spp. and Avicennia
aEO4	EO14	Carbon storage in a restored mangrove forest in Can Gio Mangrove Forest Park, Mekong Delta, Vietnam	Dung et al	2016	field observation	Mangrove	Mitigation	Ecological function	carbon storage	carbon storage	Ecosystem C stock	MgC ha-1	Can Gio, Vietnam	10.776530, 106.700981	3	619.8	24.3	9	910.7	32.2	8.72007	8.72007	3.61276	unvegetated/barren	mudflat/sandflat	restored/rehabilitated			N/A	30	Rhizophora spp. and Avicennia
aEO5	EO23	Effects of Spartina alterniflora salt marshes on organic carbon acquisition in intertidal zones of Jiangsu Province, China	Liu et al	2007	field observation	Marsh	Mitigation	Ecological function	carbon storage	carbon storage	soil organic carbon	mg g-1	Jiangsu Province, China	32.937080, 119.151932	15	2.54	0.58	15	4.79	1.16	2.38708	2.38708	0.228303	unvegetated/barren	mudflat/sandflat	restored/rehabilitated	planted		N/A	20	S. alterniflora
aEO6	EO23	Effects of Spartina alterniflora salt marshes on organic carbon acquisition in intertidal zones of Jiangsu Province, China	Liu et al	2007	field observation	Marsh	Mitigation	Ecological function	carbon storage	carbon storage	soil organic carbon	mg g-1	Jiangsu Province, China	32.937080, 119.151932	15	2.54	0.58	15	4.3	0.76	2.53301	2.53301	0.240269	unvegetated/barren	mudflat/sandflat	restored/rehabilitated	planted		N/A	20	S. alterniflora
aEO7	EO28	Exotic Spartina alterniflora invasion alters ecosystem-atmosphere exchange of CH4 and N2O and carbon sequestration in a coastal salt marsh in China	Yuan et al	2015	field observation	Marsh	Mitigation	Ecological function	carbon storage	carbon storage	soil organic carbon	g C kg-1	Yancheng city, Jiangsu Province, China	33.387500, 120.123330	3	1.88	0.33	3	13.55	0.42	24.6533	24.6533	51.3154	unvegetated/barren	bare flat	planted/constructed	introduce exotic species to local marsh		N/A	9	S. alterniflora
aEO8	EO28	Exotic Spartina alterniflora invasion alters ecosystem-atmosphere exchange of CH4 and N2O and carbon sequestration in a coastal salt marsh in China	Yuan et al	2015	field observation	Marsh	Mitigation	Ecological function	carbon storage	carbon storage	soil organic carbon	g C kg-1	Yancheng city, Jiangsu Province, China	33.387500, 120.123330	3	1.33	0.17	3	13.55	0.42	30.4321	30.4321	77.8427	unvegetated/barren	open water	planted/constructed	introduce exotic species to local marsh		N/A	9	S. alterniflora
aEO9	EO28	Exotic Spartina alterniflora invasion alters ecosystem-atmosphere exchange of CH4 and N2O and carbon sequestration in a coastal salt marsh in China	Yuan et al	2015	field observation	Marsh	Mitigation	Ecological function	GHG emission	GHG emission	CH4 emission	kg CH4 ha-1	Yancheng city, Jiangsu Province, China	33.387500, 120.123330	3	2.81	0.4	3	16.98	4.4	3.61897	-3.61897	1.75808	unvegetated/barren	open water	planted/constructed	introduce exotic species to local marsh		N/A	9
aEO10	EO28	Exotic Spartina alterniflora invasion alters ecosystem-atmosphere exchange of CH4 and N2O and carbon sequestration in a coastal salt marsh in China	Yuan et al	2015	field observation	Marsh	Mitigation	Ecological function	GHG emission	GHG emission	CH4 emission	kg CH4 ha-1	Yancheng city, Jiangsu Province, China	33.387500, 120.123330	3	4.16	0.6	3	16.98	4.4	3.25754	-3.25754	1.55096	unvegetated/barren	bare flat	planted/constructed	introduce exotic species to local marsh		N/A	9
aEO11	EO28	Exotic Spartina alterniflora invasion alters ecosystem-atmosphere exchange of CH4 and N2O and carbon sequestration in a coastal salt marsh in China	Yuan et al	2015	field observation	Marsh	Mitigation	Ecological function	GHG emission	GHG emission	NO2 emission	kg NO2 ha-1	Yancheng city, Jiangsu Province, China	33.387500, 120.123330	3	0.24	0.03	3	-0.51	0.092	-8.74552	8.74552	7.04034	unvegetated/barren	open water	planted/constructed	introduce exotic species to local marsh		N/A	9
aEO12	EO28	Exotic Spartina alterniflora invasion alters ecosystem-atmosphere exchange of CH4 and N2O and carbon sequestration in a coastal salt marsh in China	Yuan et al	2015	field observation	Marsh	Mitigation	Ecological function	GHG emission	GHG emission	NO2 emission	kg NO2 ha-1	Yancheng city, Jiangsu Province, China	33.387500, 120.123330	3	0.38	0.04	3	-0.51	0.092	-10.0106	10.0106	9.01766	unvegetated/barren	bare flat	planted/constructed	introduce exotic species to local marsh		N/A	9
aEO13	EO29	Exotic Spartina alterniflora invasion increases CH4 while reduces CO2 emissions from mangrove wetland soils in southeastern China	Gao et al	2018	field observation	Mangrove	Mitigation	Ecological function	GHG emission	GHG emission	CO2 emission	mg m-2 h-1	Fujian Province, China	23.90083333, 117.43583333	3	9.97	191	3	4.2	98	-0.0303285	0.0303285	0.666743	unvegetated/barren	bare flat	planted/constructed	introduce exotic species to local marsh		N/A	38
aEO14	EO29	Exotic Spartina alterniflora invasion increases CH4 while reduces CO2 emissions from mangrove wetland soils in southeastern China	Gao et al	2018	field observation	Mangrove	Mitigation	Ecological function	GHG emission	GHG emission	CH4 emission	µgm−2 h−1	Fujian Province, China	23.90083333, 117.43583333	3	8.2	2.1	3	2261.23	432	5.88482	-5.88482	3.55259	unvegetated/barren	bare flat	planted/constructed	introduce exotic species to local marsh		N/A	38
aEO15	EO38	Limits on carbon sequestration in arid blue carbon ecosystems	Schile et al	2017	field observation	Mangrove	Mitigation	Ecological function	carbon storage	carbon storage	Total carbon stock	Mg C ha-1	UAE	29.379980, 47.973940	5	82.4	13.375	7	105.7	32.75	0.804001	0.804001	0.369791	unvegetated/barren	unvegetated/barren	planted/constructed			N/A	50	Avicennia marina
aEO16	EO40	Methane and carbon dioxide emissions from cultivated and native mangrove species in Dongzhai Harbor, Hainan	Sheng et al	2021	field observation	Mangrove	Mitigation	Ecological function	GHG emission	GHG emission	CH4 flux	μmol m-2 s-1	Haikou city, Hainan, China	20.041710, 110.340650	3	0.47	0.02	24	0.57	0.05	2.00793	-2.00793	0.449663	unvegetated/barren	mudflat/sandflat	planted/constructed			N/A		K. obovata, S. apetala
aEO17	EO40	Methane and carbon dioxide emissions from cultivated and native mangrove species in Dongzhai Harbor, Hainan	Sheng et al	2021	field observation	Mangrove	Mitigation	Ecological function	GHG emission	GHG emission	CO2 flux	μmol m-2 s-1	Haikou city, Hainan, China	20.041710, 110.340650	3	-0.18	0.08	24	3.64	0.35	11.0086	-11.0086	2.61923	unvegetated/barren	mudflat/sandflat	planted/constructed			N/A		K. obovata, S. apetala
aEO18	EO46	Plant species effect on CO2 and CH4 emissions from pilot constructed wetlands in Mediterranean area	Maucieri et al	2019	field observation	Wetland	Mitigation	Ecological function	carbon storage	carbon storage	Beds CO2(eq) balance	kg m-2	San Michele di Ganzari	37.50, 14.42	4	-6.68	0	4	21.2	14.7	2.32983	2.32983	0.839256	unvegetated/barren	unvegetated/barren	restored/rehabilitated	constructed wetland for Wastewater treatment		N/A	2	A. donax
aEO19	EO48	Role of C3 plant species on carbon dioxide and methane emissions in Mediterranean constructed wetland	Maucieri et al	2014	field observation	Wetland	Mitigation	Ecological function	GHG emission	GHG emission	Average respiration	g CO2 m–2 d–1	San Michele Di Ganzaria	37.282452, 14.426550	3	3.6	2.4	3	15.1	7.1	1.73141	-1.73141	0.916483	unvegetated/barren	unvegetated/barren	planted/constructed	constructed wetland for Wastewater treatment		N/A		P. australis
aEO20	EO48	Role of C3 plant species on carbon dioxide and methane emissions in Mediterranean constructed wetland	Maucieri et al	2014	field observation	Wetland	Mitigation	Ecological function	GHG emission	GHG emission	Average respiration	g CO2 m–2 d–1	San Michele Di Ganzaria	37.282452, 14.426550	3	3.6	2.4	3	15.5	7.2	1.76926	-1.76926	0.927522	unvegetated/barren	unvegetated/barren	planted/constructed	constructed wetland for Wastewater treatment		N/A		A. donax
aEO21	EO49	Seagrass blue carbon dynamics in the Gulf of Mexico: Stocks, losses from anthropogenic disturbance, and gains through seagrass restoration	Thorhaug et al	2017	field observation	Seagrass/kelp bed	Mitigation	Ecological function	carbon storage	carbon storage	Organic carbon stocks	Mg Corg ha-1	Gulf of Mexico	25.304304, -90.065918	32	13.7	3.5	32	38.7	13.1	2.57573	2.57573	0.114331	unvegetated/barren	unvegetated/barren	restored/rehabilitated	seagrass		N/A
aEO22	EO49	Seagrass blue carbon dynamics in the Gulf of Mexico: Stocks, losses from anthropogenic disturbance, and gains through seagrass restoration	Thorhaug et al	2017	field observation	Seagrass/kelp bed	Mitigation	Ecological function	carbon storage	carbon storage	Organic carbon stocks	Mg Corg ha-1	Gulf of Mexico	25.304304, -90.065918	32	17.82	4.8	32	38.7	13.1	2.09078	2.09078	0.0966511	unvegetated/barren	unvegetated/barren	restored/rehabilitated	seagrass		N/A
aEO23	EO50	Seasonal variability of CO2 emissions from sediments in planted mangroves (Northern Viet Nam)	Ha et al	2018	field observation	Mangrove	Mitigation	Ecological function	GHG emission	GHG emission	CO2 flux	mmol CO2 m−2 d−1	Nam Dinh Province, Northern Viet Nam	20.434970, 106.177680	9	66.23	38.16	9	140.55	109.66	0.861994	-0.861994	0.242862	unvegetated/barren	bare flat	planted/constructed			N/A	18	K. obovata, S. caseolaris and R. apiculata
aEO24	EO50	Seasonal variability of CO2 emissions from sediments in planted mangroves (Northern Viet Nam)	Ha et al	2018	field observation	Mangrove	Mitigation	Ecological function	GHG emission	GHG emission	CO2 flux	mmol CO2 m−2 d−1	Nam Dinh Province, Northern Viet Nam	20.434970, 106.177680	9	18.61	10.61	9	50.5	31.61	1.288	-1.288	0.268304	unvegetated/barren	bare flat	planted/constructed			N/A	18	K. obovata, S. caseolaris and R. apiculata
aEO25	EO50	Seasonal variability of CO2 emissions from sediments in planted mangroves (Northern Viet Nam)	Ha et al	2018	field observation	Mangrove	Mitigation	Ecological function	GHG emission	GHG emission	CO2 emission rate	Mg C ha-1 year-1	Nam Dinh Province, Northern Viet Nam	20.434970, 106.177680	9	0.93	0.52	9	1.75	0.76	1.19918	-1.19918	0.262167	unvegetated/barren	bare flat	planted/constructed			N/A	18	K. obovata, S. caseolaris and R. apiculata
aEO26	EO57	Species choice in mangrove reforestation may influence the quantity and quality of long-term carbon sequestration and storage	Wu et al	2020	field observation	Mangrove	Mitigation	Ecological function	carbon storage	carbon storage	sediment organic carbon	g C kg-1	Guangdong, China	22.869940, 113.419724	5	0.71	0.939149	8	17.8	29.0197	0.686327	0.686327	0.343117	unvegetated/barren	mudflat/sandflat	restored/rehabilitated	0-20 cm soil		N/A	12	S. apetala
aEO27	EO57	Species choice in mangrove reforestation may influence the quantity and quality of long-term carbon sequestration and storage	Wu et al	2020	field observation	Mangrove	Mitigation	Ecological function	carbon storage	carbon storage	sediment organic carbon	g C kg-1	Guangdong, China	22.869940, 113.419724	5	0.71	0.939149	8	43.99	7.97616	6.30073	6.30073	1.85189	unvegetated/barren	mudflat/sandflat	restored/rehabilitated	0-20 cm soil		N/A	12	K. obovata
aEO28	EO57	Species choice in mangrove reforestation may influence the quantity and quality of long-term carbon sequestration and storage	Wu et al	2020	field observation	Mangrove	Mitigation	Ecological function	carbon storage	carbon storage	sediment organic carbon	g C kg-1	Guangdong, China	22.869940, 113.419724	8	6.51	4.4972	8	17.8	29.0197	0.513958	0.513958	0.258255	unvegetated/barren	mudflat/sandflat	restored/rehabilitated	0-20 cm soil		N/A	12	S. apetala
aEO29	EO57	Species choice in mangrove reforestation may influence the quantity and quality of long-term carbon sequestration and storage	Wu et al	2020	field observation	Mangrove	Mitigation	Ecological function	carbon storage	carbon storage	sediment organic carbon	g C kg-1	Guangdong, China	22.869940, 113.419724	8	6.51	4.4972	8	43.99	7.97616	5.47196	5.47196	1.1857	unvegetated/barren	mudflat/sandflat	restored/rehabilitated	0-20 cm soil		N/A	12	K. obovata
aEO30	EO57	Species choice in mangrove reforestation may influence the quantity and quality of long-term carbon sequestration and storage	Wu et al	2020	field observation	Mangrove	Mitigation	Ecological function	carbon storage	carbon storage	sediment organic carbon	g C kg-1	Guangdong, China	22.869940, 113.419724	5	0.44	0.178885	8	19.73	19.1485	1.17435	1.17435	0.378043	unvegetated/barren	mudflat/sandflat	restored/rehabilitated	20-40 cm soil		N/A	12	S. apetala
aEO31	EO57	Species choice in mangrove reforestation may influence the quantity and quality of long-term carbon sequestration and storage	Wu et al	2020	field observation	Mangrove	Mitigation	Ecological function	carbon storage	carbon storage	sediment organic carbon	g C kg-1	Guangdong, China	22.869940, 113.419724	5	0.44	0.178885	8	38.52	1.49907	29.4936	29.4936	33.7816	unvegetated/barren	mudflat/sandflat	restored/rehabilitated	20-40 cm soil		N/A	12	K. obovata
aEO32	EO57	Species choice in mangrove reforestation may influence the quantity and quality of long-term carbon sequestration and storage	Wu et al	2020	field observation	Mangrove	Mitigation	Ecological function	carbon storage	carbon storage	sediment organic carbon	g C kg-1	Guangdong, China	22.869940, 113.419724	8	6.98	4.15779	8	19.73	19.1485	0.869865	0.869865	0.273646	unvegetated/barren	mudflat/sandflat	restored/rehabilitated	20-40 cm soil		N/A	12	S. apetala
aEO33	EO57	Species choice in mangrove reforestation may influence the quantity and quality of long-term carbon sequestration and storage	Wu et al	2020	field observation	Mangrove	Mitigation	Ecological function	carbon storage	carbon storage	sediment organic carbon	g C kg-1	Guangdong, China	22.869940, 113.419724	8	6.98	4.15779	8	38.52	19.1485	2.15181	2.15181	0.394696	unvegetated/barren	mudflat/sandflat	restored/rehabilitated	20-40 cm soil		N/A	12	K. obovata
aEO34	EO57	Species choice in mangrove reforestation may influence the quantity and quality of long-term carbon sequestration and storage	Wu et al	2020	field observation	Mangrove	Mitigation	Ecological function	carbon storage	carbon storage	sediment organic carbon	g C kg-1	Guangdong, China	22.869940, 113.419724	5	0.44	0.201246	8	14.99	19.1485	0.885783	0.885783	0.355177	unvegetated/barren	mudflat/sandflat	restored/rehabilitated	40-60 cm soil		N/A	12	S. apetala
aEO35	EO57	Species choice in mangrove reforestation may influence the quantity and quality of long-term carbon sequestration and storage	Wu et al	2020	field observation	Mangrove	Mitigation	Ecological function	carbon storage	carbon storage	sediment organic carbon	g C kg-1	Guangdong, China	22.869940, 113.419724	5	0.44	0.201246	8	35.59	6.44881	6.35238	6.35238	1.87703	unvegetated/barren	mudflat/sandflat	restored/rehabilitated	40-60 cm soil		N/A	12	K. obovata
aEO36	EO57	Species choice in mangrove reforestation may influence the quantity and quality of long-term carbon sequestration and storage	Wu et al	2020	field observation	Mangrove	Mitigation	Ecological function	carbon storage	carbon storage	sediment organic carbon	g C kg-1	Guangdong, China	22.869940, 113.419724	8	5.9	2.06475	8	14.99	19.1485	0.630956	0.630956	0.262441	unvegetated/barren	mudflat/sandflat	restored/rehabilitated	40-60 cm soil		N/A	12	S. apetala
aEO37	EO57	Species choice in mangrove reforestation may influence the quantity and quality of long-term carbon sequestration and storage	Wu et al	2020	field observation	Mangrove	Mitigation	Ecological function	carbon storage	carbon storage	sediment organic carbon	g C kg-1	Guangdong, China	22.869940, 113.419724	8	5.9	2.06475	8	35.59	6.44881	5.86162	5.86162	1.32371	unvegetated/barren	mudflat/sandflat	restored/rehabilitated	40-60 cm soil		N/A	12	K. obovata
aEO38	EO57	Species choice in mangrove reforestation may influence the quantity and quality of long-term carbon sequestration and storage	Wu et al	2020	field observation	Mangrove	Mitigation	Ecological function	carbon storage	carbon storage	sediment organic carbon	g C kg-1	Guangdong, China	22.869940, 113.419724	5	0.69	0.245967	8	13.96	17.2534	0.896566	0.896566	0.355917	unvegetated/barren	mudflat/sandflat	restored/rehabilitated	60-80 cm soil		N/A	12	S. apetala
aEO39	EO57	Species choice in mangrove reforestation may influence the quantity and quality of long-term carbon sequestration and storage	Wu et al	2020	field observation	Mangrove	Mitigation	Ecological function	carbon storage	carbon storage	sediment organic carbon	g C kg-1	Guangdong, China	22.869940, 113.419724	5	0.69	0.245967	8	26.21	6.78823	4.381	4.381	1.0632	unvegetated/barren	mudflat/sandflat	restored/rehabilitated	60-80 cm soil		N/A	12	K. obovata
aEO40	EO57	Species choice in mangrove reforestation may influence the quantity and quality of long-term carbon sequestration and storage	Wu et al	2020	field observation	Mangrove	Mitigation	Ecological function	carbon storage	carbon storage	sediment organic carbon	g C kg-1	Guangdong, China	22.869940, 113.419724	8	5.42	4.29921	8	13.96	17.2534	0.642068	0.642068	0.262883	unvegetated/barren	mudflat/sandflat	restored/rehabilitated	60-80 cm soil		N/A	12	S. apetala
aEO41	EO57	Species choice in mangrove reforestation may influence the quantity and quality of long-term carbon sequestration and storage	Wu et al	2020	field observation	Mangrove	Mitigation	Ecological function	carbon storage	carbon storage	sediment organic carbon	g C kg-1	Guangdong, China	22.869940, 113.419724	8	5.42	4.29921	8	26.21	6.78823	3.45892	3.45892	0.62388	unvegetated/barren	mudflat/sandflat	restored/rehabilitated	60-80 cm soil		N/A	12	K. obovata
aEO42	EO57	Species choice in mangrove reforestation may influence the quantity and quality of long-term carbon sequestration and storage	Wu et al	2020	field observation	Mangrove	Mitigation	Ecological function	carbon storage	carbon storage	sediment organic carbon	g C kg-1	Guangdong, China	22.869940, 113.419724	5	0.61	0.201246	8	10.01	5.31744	2.05996	2.05996	0.488209	unvegetated/barren	mudflat/sandflat	restored/rehabilitated	80-100 cm soil		N/A	12	S. apetala
aEO43	EO57	Species choice in mangrove reforestation may influence the quantity and quality of long-term carbon sequestration and storage	Wu et al	2020	field observation	Mangrove	Mitigation	Ecological function	carbon storage	carbon storage	sediment organic carbon	g C kg-1	Guangdong, China	22.869940, 113.419724	5	0.61	0.201246	8	20.63	5.65685	4.12424	4.12424	0.979205	unvegetated/barren	mudflat/sandflat	restored/rehabilitated	80-100 cm soil		N/A	12	K. obovata
aEO44	EO57	Species choice in mangrove reforestation may influence the quantity and quality of long-term carbon sequestration and storage	Wu et al	2020	field observation	Mangrove	Mitigation	Ecological function	carbon storage	carbon storage	sediment organic carbon	g C kg-1	Guangdong, China	22.869940, 113.419724	8	2.55	3.19612	8	10.01	5.31744	1.60747	1.60747	0.330748	unvegetated/barren	mudflat/sandflat	restored/rehabilitated	80-100 cm soil		N/A	12	S. apetala
aEO45	EO57	Species choice in mangrove reforestation may influence the quantity and quality of long-term carbon sequestration and storage	Wu et al	2020	field observation	Mangrove	Mitigation	Ecological function	carbon storage	carbon storage	sediment organic carbon	g C kg-1	Guangdong, China	22.869940, 113.419724	8	2.55	3.19612	8	20.63	5.65685	3.72	3.72	0.68245	unvegetated/barren	mudflat/sandflat	restored/rehabilitated	80-100 cm soil		N/A	12	K. obovata
aEO46	EO58	Temporal and spatial variations of greenhouse gas fluxes from a tidal mangrove wetland in Southeast China	Wang et al	2016	field observation	Mangrove	Mitigation	Ecological function	GHG emission	GHG emission	CO2 flux	mg m-2 h-1	Zhangzhou City, Fujian Province, China	24.520380, 117.670020	5	16.28	30.0528	5	83.63	28.1745	2.08718	-2.08718	0.617817	unvegetated/barren	mudflat/sandflat	restored/rehabilitated			N/A	32
aEO47	EO58	Temporal and spatial variations of greenhouse gas fluxes from a tidal mangrove wetland in Southeast China	Wang et al	2016	field observation	Marsh	Mitigation	Ecological function	GHG emission	GHG emission	CO2 flux	mg m-2 h-1	Zhangzhou City, Fujian Province, China	24.520380, 117.670020	5	16.28	30.0528	5	46.4	34.9721	0.833895	-0.833895	0.434769	unvegetated/barren	mudflat/sandflat	restored/rehabilitated			N/A	32	S. alterniflora
aEO48	EO58	Temporal and spatial variations of greenhouse gas fluxes from a tidal mangrove wetland in Southeast China	Wang et al	2016	field observation	Mangrove	Mitigation	Ecological function	GHG emission	GHG emission	CH4 flux	mg m-2 h-1	Zhangzhou City, Fujian Province, China	24.520380, 117.670020	5	1.56	0.693181	5	6.37	3.04105	1.96871	-1.96871	0.593791	unvegetated/barren	mudflat/sandflat	restored/rehabilitated			N/A	32	K. obovata
aEO49	EO58	Temporal and spatial variations of greenhouse gas fluxes from a tidal mangrove wetland in Southeast China	Wang et al	2016	field observation	Marsh	Mitigation	Ecological function	GHG emission	GHG emission	CH4 flux	mg m-2 h-1	Zhangzhou City, Fujian Province, China	24.520380, 117.670020	5	1.56	0.693181	5	6.41	2.79508	2.15004	-2.15004	0.631133	unvegetated/barren	mudflat/sandflat	restored/rehabilitated			N/A	32	S. alterniflora
aEO50	EO58	Temporal and spatial variations of greenhouse gas fluxes from a tidal mangrove wetland in Southeast China	Wang et al	2016	field observation	Mangrove	Mitigation	Ecological function	GHG emission	GHG emission	N2O flux	μmg m-2 h-1	Zhangzhou City, Fujian Province, China	24.520380, 117.670020	5	21.49	5.79142	5	18.86	7.44611	-0.355924	0.355924	0.406334	unvegetated/barren	mudflat/sandflat	restored/rehabilitated			N/A	32	K. obovata
aEO51	EO58	Temporal and spatial variations of greenhouse gas fluxes from a tidal mangrove wetland in Southeast China	Wang et al	2016	field observation	Marsh	Mitigation	Ecological function	GHG emission	GHG emission	N2O flux	μmg m-2 h-1	Zhangzhou City, Fujian Province, China	24.520380, 117.670020	5	21.49	5.79142	5	18.62	4.11437	-0.515741	0.515741	0.413299	unvegetated/barren	mudflat/sandflat	restored/rehabilitated			N/A	32	S. alterniflora
aEO52	EO64	Will restored mangrove forests enhance sediment organic carbon and ecosystem carbon storage?	Pham et al	2017	field observation	Mangrove	Mitigation	Ecological function	carbon storage	carbon storage	Sediment C stock	Mg C ha-1	Thanh Hoa, Vietnam	19.807610, 105.775917	15	103.8	11.2317	15	182.8	12.7808	6.38852	6.38852	0.813553	unvegetated/barren	mudflat/sandflat	restored/rehabilitated	plantation		N/A	2	S. caseolaris
aEO53	EO64	Will restored mangrove forests enhance sediment organic carbon and ecosystem carbon storage?	Pham et al	2017	field observation	Mangrove	Mitigation	Ecological function	carbon storage	carbon storage	Sediment C stock	Mg C ha-1	Thanh Hoa, Vietnam	19.807610, 105.775917	15	103.8	11.2317	15	189.4	17.8157	5.59242	5.59242	0.654587	unvegetated/barren	mudflat/sandflat	restored/rehabilitated	plantation		N/A	3	S. caseolaris
aEO54	EO64	Will restored mangrove forests enhance sediment organic carbon and ecosystem carbon storage?	Pham et al	2017	field observation	Mangrove	Mitigation	Ecological function	carbon storage	carbon storage	Sediment C stock	Mg C ha-1	Thanh Hoa, Vietnam	19.807610, 105.775917	15	103.8	11.2317	15	212	18.9776	6.75107	6.75107	0.892949	unvegetated/barren	mudflat/sandflat	restored/rehabilitated	plantation		N/A	9	K. obovata
aEO55	EO64	Will restored mangrove forests enhance sediment organic carbon and ecosystem carbon storage?	Pham et al	2017	field observation	Mangrove	Mitigation	Ecological function	carbon storage	carbon storage	Sediment C stock	Mg C ha-1	Thanh Hoa, Vietnam	19.807610, 105.775917	15	103.8	11.2317	15	295.9	49.1869	5.23888	5.23888	0.590764	unvegetated/barren	mudflat/sandflat	restored/rehabilitated	plantation		N/A	19	K. obovata
aEO56	EO64	Will restored mangrove forests enhance sediment organic carbon and ecosystem carbon storage?	Pham et al	2017	field observation	Mangrove	Mitigation	Ecological function	carbon storage	carbon storage	Sediment C stock	Mg C ha-1	Thanh Hoa, Vietnam	19.807610, 105.775917	15	103.8	11.2317	15	359.9	15.8792	18.1171	18.1171	5.60383	unvegetated/barren	mudflat/sandflat	restored/rehabilitated	plantation		N/A	27	K. obovata
aEO57	EO73	Estimating Change in Sedimentary Organic Carbon Content During Mangrove Restoration in Southern China Using Carbon Isotopic Measurements.	Zhang et al	2012	field observation	Mangrove	Mitigation	Ecological function	carbon storage	carbon storage	Soil organic carbon	Mg ha-1	Zhanjiang City, China	21.191860, 110.388000	4	89.95	10.85	6	170.43	48.14	1.88047	1.88047	0.593476	unvegetated/barren	bare flat	planted/constructed			N/A	5 to 13
aWA23	SN1	Effects of Beach Nourishment and the Influence of Irrigation Water Discharge on Byunsan Beach, West Coast, Korea	rrig. and Drain.	2016	Field survey	Beach	Risk reduction	Shoreline response	Sediment accummulation	Sediment accummulation		m3	Byunsan Beach, Korea	35.67939167054848, 126.52891023805799	120	0	0	240	12.99	4.88	3.25103	3.25103	0.0271794	unvegetated/barren	Before nourishment	Soft engineer	After nourishment	The intertidal zone of the beach is exposed for about 500 m in beach width during neap tidesand up to 800 m in spring tides	low
aSR34	SN2	Morphodynamic responses of nourished beaches in SW Spain	Anfuso, G.; Benavente, J.; Gracia, F. J.	2018	Field survey	Beach	Risk reduction	Wave attenuation	Wave attenuation	average disturbance depth		% Hbs	Gulf of Cádiz, Spain	36.623526, -6.375933	2	4	1.2	3	16	1.5	6.17089	6.17089	4.64132	unvegetated/barren	slope 0.06 tidal range 2.32-3.04	Soft engineer	slope 0.02, tidal range 2.28-2.46m	slope 0.02, tidal range 2.28-2.46m	low
aSR35	SN5	The effects of beach nourishment on benthic invertebrates in eastern Australia: Impacts and variable recovery	Schlacher, Thomas A.; Noriega, Rocio; Jones, Alan; Dye, Theresa	2012	Field survey	Beach	Risk reduction	Shoreline response	Sediment accummulation	Mean grain size		μm	Palm Beach, Australia	-28.126,153.481	10	300	41.331	10	314	2.97254	0.457565	-0.457565	0.205234	unvegetated/barren	Natural beach, lower level	Soft engineer	5 months after sand nourishment	about 30,000m3 of sand from Currumbin Creek, a nearby tidal inlet, were deposited on the upper beach at a thickness of about 1 m and for about 300 m along the beach.	high
aSR36	SN5	The effects of beach nourishment on benthic invertebrates in eastern Australia: Impacts and variable recovery	Schlacher, Thomas A.; Noriega, Rocio; Jones, Alan; Dye, Theresa	2012	Field survey	Beach	Risk reduction	Shoreline response	Sediment accummulation	Mean grain size		μm	Palm Beach, Australia	-28.126,153.481	10	276	13.0918	10	245	9.77144	-2.56996	2.56996	0.365117	unvegetated/barren	Natural beach, middle level	Soft engineer	5 months after sand nourishment	about 30,000m3 of sand from Currumbin Creek, a nearby tidal inlet, were deposited on the upper beach at a thickness of about 1 m and for about 300 m along the beach.	high
aSR37	SN5	The effects of beach nourishment on benthic invertebrates in eastern Australia: Impacts and variable recovery	Schlacher, Thomas A.; Noriega, Rocio; Jones, Alan; Dye, Theresa	2012	Field survey	Beach	Risk reduction	Shoreline response	Sediment accummulation	Mean grain size		μm	Palm Beach, Australia	-28.126,153.481	10	269	13.2499	10	273	12.0167	0.302853	-0.302853	0.202293	unvegetated/barren	Natural beach, upper level	Soft engineer	5 months after sand nourishment	about 30,000m3 of sand from Currumbin Creek, a nearby tidal inlet, were deposited on the upper beach at a thickness of about 1 m and for about 300 m along the beach.	high
aSR38	SN6	A mixed solution for a highly protected coast (Punta Marina, Northern Adriatic Sea, Italy)	Utizi, Kizzi; Corbau, Corinne; Rodella, Ilaria; Nannini, Sergio; Simeoni, Umberto	2016	Field survey	Beach	Risk reduction	Shoreline response	Accretion	Acretion rate		m/yr	Punta Marina, Italia	44.444132, 12.296490	1	-1.34	0	3	1.3	3.56	0.418388	0.418388	1.35521	unvegetated/barren	Before nourishment	Soft engineer	average shoreline change of 6 months, 1 year and 3 years after nourished	The mean annual significant offshore wave height (Hs) at the 7 m isobath is about 0.7 m, and the mean annual significant offshore wave period (Ts) is about 5.8 s.	high
aSR39	SN7	Sandy beach macrofaunal assemblages as indicators of anthropogenic impacts on coastal dunes	Senechal, Nadia; Pavon, Jonathan; Asselot, Remy; Taaouati, Mohammed; Ferreira, Sophie; Bujan, Stephan	2013	Field survey	Beach	Risk reduction	Shoreline response	Sediment accummulation	Mean grain size		μm	Leirosa Beach	40.04916667, -8.89305556	3	640	33.75	3	628	46.5	-0.235664	0.235664	0.671295	unvegetated/barren	natural adjacent dunes	Soft engineer	sand nourishment	This exposed sandy beach is of the intermediate morphodynamic type, composed of medium-sized sands, and wave height typically reaches a maximum of about 3 m	high
aSR40	SN7	Sandy beach macrofaunal assemblages as indicators of anthropogenic impacts on coastal dunes	Senechal, Nadia; Pavon, Jonathan; Asselot, Remy; Taaouati, Mohammed; Ferreira, Sophie; Bujan, Stephan	2013	Field survey	Beach	Risk reduction	Shoreline response	Sediment accummulation	Mean grain size		μm	Leirosa Beach	40.04916667, -8.89305556	3	925	30.25	3	912	35.75	-0.313232	0.313232	0.674843	unvegetated/barren	natural adjacent dunes	Soft engineer	sand nourishment	This exposed sandy beach is of the intermediate morphodynamic type, composed of medium-sized sands, and wave height typically reaches a maximum of about 3 m	high
aSR41	SN8	The influence of seasonal patterns on a beach nourishment project in a complex reef environment	Habel, Shellie; Fletcher, Charles H.; Barbee, Matthew; Anderson, Tiffany R.	2016	Field survey	Beach	Risk reduction	Shoreline response	Accretion	Beach width increase		m	Royal Hawaiian Beach	21.273172182659113, -157.8240506881042	18	0	0	18	7	1	9.67923	9.67923	1.41233	unvegetated/barren	Before nourishment	Soft engineer	After nourishment	1 year after nourishment	low
aSR42	SN9	Effects of beach raking and sand fences on dune dimensions and morphology	Nordstrom, Karl F.; Jackson, Nancy L.; Freestone, Amy L.; Koroticy, Katherine H.; Puleo, Jack A.	2012	Field survey	Beach	Risk reduction	Shoreline response	Accretion	Beach width		m	Seven Mile Island, USA	39.07508091165389, -74.73800574797694	9	28.7	7.3	9	77.3	8	6.04329	6.04329	1.2367	unvegetated/barren	Natural beach	Soft engineer	Managed beach	nourishing beaches and dunes, raking beaches ,deploying sand fences and planting the primary native dune-building plant, Ammophilabreviligulata (Americanbeachgrass), in dunes	low
aWA24	SN11	A modeling application of integrated nature based solutions (NBS) for coastal erosion and flooding mitigation in the Emilia-Romagna coastline (Northeast Italy)	Unguendoli et al	2023	Model simulation	Beach	Risk reduction	Wave attenuation	Wave attenuation	Percentage of attenuation in inundation		%	Bellocchio Beach , Italy	44.65254813258032, 12.2533322684242	3	0	0	3	89.7	12.9	7.84617	7.84617	5.79687	unvegetated/barren	natural dune	Soft engineer	Artificial dune	During storm conditions, maximum wave height is 3.91-4.66m, beach energy 382-414, storm cat 3-4	high
aWA25	SN11	A modeling application of integrated nature based solutions (NBS) for coastal erosion and flooding mitigation in the Emilia-Romagna coastline (Northeast Italy)	Unguendoli et al	2023	Model simulation	Beach	Risk reduction	Wave attenuation	Wave attenuation	Percentage of flood attenuation		%	Bellocchio Beach , Italy	44.65254813258032, 12.2533322684242	3	0	0	3	66.7	13.6	5.53404	5.53404	3.2188	unvegetated/barren	natural dune	Soft engineer	Artificial dune	During storm conditions, maximum wave height is 3.91-4.66m, beach energy 382-414, storm cat 3-4	high
aSR43	SN11	A modeling application of integrated nature based solutions (NBS) for coastal erosion and flooding mitigation in the Emilia-Romagna coastline (Northeast Italy)	Unguendoli et al	2023	Model simulation	Beach	Risk reduction	Shoreline response	Accretion	Shoreline retreat		m	Bellocchio Beach , Italy	44.65254813258032, 12.2533322684242	3	-35.3	6.5	3	-30	4.6	0.751021	0.751021	0.713669	unvegetated/barren	Natural beach	Soft engineer	Artificial dune	During storm conditions, maximum wave height is 3.91-4.66m, beach energy 382-414, storm cat 3-4	high
aSR44	SN11	A modeling application of integrated nature based solutions (NBS) for coastal erosion and flooding mitigation in the Emilia-Romagna coastline (Northeast Italy)	Unguendoli et al	2023	Model simulation	Beach	Risk reduction	Shoreline response	Accretion	Percentage of erosion attenuation		%	Bellocchio Beach , Italy	44.65254813258032, 12.2533322684242	3	0	0	3	14	18.2	0.867984	0.867984	0.72945	unvegetated/barren	Natural beach	Soft engineer	Artificial dune	During storm conditions, maximum wave height is 3.91-4.66m, beach energy 382-414, storm cat 3-4	high
