# Supplementary material for: Meta-analysis indicates better climate adaptation and mitigation performance of hybrid engineering-natural coastal defence measures
Source: Nat Commun. 2024 Apr 9;15:2870. doi: 10.1038/s41467-024-46970-w (PMC11004181; doi:10.1038/s41467-024-46970-w)
Supplement: Supplementary file 7 — Supplementary Data 4 [file 41467_2024_46970_MOESM7_ESM.xlsx]

## Sheet: soft vs natural
OID	ID	Publication	Author	pubyear	Data collection	Ecosystem	Function	category	Outcome	Response variable	Variable name	Variable unit	Site	Region	Cont_n	Cont_mean	Cont_SD	Treat_n	Treat_mean	Treat_SD	yi	yi2	vi	Type of control	Note	Type of treatment	Note	Age	Species	Additional environmental factor	Energy
bSR1	SR8	The impact of wastewater effluent on accretion and decomposition in a subsiding forested wetland	Rybczyk et al	2002	field observation	Wetland	Risk reduction	Shoreline response	Accretion	Accretion rate		cm yr-1	Thibodaux, Louisiana, USA	29.795750, -90.822460	5	0.34	0.06	5	0.97	0.03	11.9893	11.9893	7.58718	natural	natural forest	retored/planted	restored secondary effluent treatment	5.7	oaks (Quercus nigra L. and Quercus laurifolia Michx.), sweetgum (Liquidambar styraciflua L.), American elm (Ulmus americana L.), palmetto (Sabal minor Jacq.), and boxelder (Acer negundo L.)	N/A	low
bSR2	SR9	The pace of ecosystem development of constructed Spartina alterniflora marshes	Craft et al	2003	field observation	Marsh	Risk reduction	Shoreline response	Accretion	Accretion rate		cm yr-1	North Carolina	36.335869, -76.297096	5	243.6	53.4	5	633.2	67.3	5.7893	5.7893	2.0758	natural	natural marsh	retored/planted		1			low
bSR3	SR9	The pace of ecosystem development of constructed Spartina alterniflora marshes	Craft et al	2003	field observation	Marsh	Risk reduction	Shoreline response	Sediment accummulation	Sediment rate		ton ha-1 yr-1	North Carolina	36.335869, -76.297096	5	28.4	4.3	5	81.9	7.8	7.66823	7.66823	3.34009	natural	natural marsh	retored/planted		11			low
bSR4	SR9	The pace of ecosystem development of constructed Spartina alterniflora marshes	Craft et al	2003	field observation	Marsh	Risk reduction	Shoreline response	Sediment accummulation	Sediment rate		ton ha-1 yr-1	North Carolina	36.335869, -76.297096	5	42.7	9.8	5	40.8	9.9	-0.174123	-0.174123	0.401516	natural	natural marsh	retored/planted		24			low
bSR5	SR9	The pace of ecosystem development of constructed Spartina alterniflora marshes	Craft et al	2003	field observation	Marsh	Risk reduction	Shoreline response	Sediment accummulation	Sediment rate		ton ha-1 yr-1	North Carolina	36.335869, -76.297096	5	137.8	2	5	90.6	11.9	-4.99352	-4.99352	1.64676	natural	natural marsh	retored/planted		26			low
bSR6	SR9	The pace of ecosystem development of constructed Spartina alterniflora marshes	Craft et al	2003	field observation	Marsh	Risk reduction	Shoreline response	Sediment accummulation	Sediment rate		ton ha-1 yr-1	North Carolina	36.335869, -76.297096	5	183.8	19.8	5	140.5	7.9	-2.59301	-2.59301	0.736186	natural	natural marsh	retored/planted		28			low
bSR7	SR10	The effects of thin layer sand renourishment on tidal marsh processes: Masonboro Island, North Carolina	Croft et al	2006	field observation	Marsh	Risk reduction	Shoreline response	Sediment accummulation	Sediment accummulation rate		ton ha-1 yr-1	Masonboro Island, North Carolina	34.151320, -77.878360	8	301.5	39.7	8	1128.9	276.5	3.95976	3.95976	0.739989	natural	natural marsh	retored/planted	low treatment	1.5	S. alterniflora	Tides in the study area are mixed semidiurnal with a mean range of approxi mately 1.2 m and strongly influenced by wind events, especially during the passage of tropical storms and nor’easters	low
bSR8	SR10	The effects of thin layer sand renourishment on tidal marsh processes: Masonboro Island, North Carolina	Croft et al	2006	field observation	Marsh	Risk reduction	Shoreline response	Sediment accummulation	Sediment accummulation rate		ton ha-1 yr-1	Masonboro Island, North Carolina	34.151320, -77.878360	8	301.5	39.7	8	934.4	121	6.64397	6.64397	1.62945	natural	natural marsh	retored/planted	medium treatment	1.5	S. alterniflora	Tides in the study area are mixed semidiurnal with a mean range of approxi mately 1.2 m and strongly influenced by wind events, especially during the passage of tropical storms and nor’easters	low
bSR9	SR10	The effects of thin layer sand renourishment on tidal marsh processes: Masonboro Island, North Carolina	Croft et al	2006	field observation	Marsh	Risk reduction	Shoreline response	Sediment accummulation	Sediment accummulation rate		ton ha-1 yr-1	Masonboro Island, North Carolina	34.151320, -77.878360	8	301.5	39.7	8	1090.6	248.3	4.1952	4.1952	0.799991	natural	natural marsh	retored/planted	high treatment	1.5	S. alterniflora	Tides in the study area are mixed semidiurnal with a mean range of approxi mately 1.2 m and strongly influenced by wind events, especially during the passage of tropical storms and nor’easters	low
bSR10	SR12	Short- and Long-Term Response of Deteriorating Brackish Marshes and Open-Water Ponds to Sediment Enhancement by Thin-Layer Dredge Disposal	La Peyre et al	2009	field observation	Marsh	Risk reduction	Shoreline response	Elevation change	Elevation change rate		cm yr-1	Little Lake, Southeast Lousiana	32.44632, -92.238870	3	3.2	0.02	6	40.8	2	19.7572	19.7572	22.1859	natural	natural	Soft	soft engineer - sediment enhancement by thin-layer dredge dosposal	7	S. patens and S. americanus	high rates of subsidence and coastal land loss have been documented in this region due to local accretion rates (0.88–0.96 cm/year; Nyman et al. 2006) failing to keep pace with relative sea level rise (0.36–1.77 cm/year;	low
bSR11	SR12	Short- and Long-Term Response of Deteriorating Brackish Marshes and Open-Water Ponds to Sediment Enhancement by Thin-Layer Dredge Disposal	La Peyre et al	2009	field observation	Marsh	Risk reduction	Shoreline response	Elevation change	Elevation change rate		cm yr-1	Little Lake, Southeast Lousiana	32.44632, -92.238870	3	8.6	0	3	43	17.2	2.25676	2.25676	1.09108	natural	natural	Soft	soft engineer - sediment enhancement by thin-layer dredge dosposal			high rates of subsidence and coastal land loss have been documented in this region due to local accretion rates (0.88–0.96 cm/year; Nyman et al. 2006) failing to keep pace with relative sea level rise (0.36–1.77 cm/year;	low
bSR12	SR13	Surface evolution and carbon sequestration in disturbed and undisturbed wetland soils of the Hunter estuary, southeast Australia	Howe et al	2009	field observation	Mangrove	Risk reduction	Shoreline response	Accretion	Vertical accretion rate		cm yr-1	Kooragang Island, Australia	-38.451930, 145.238990	3	0.185	0.89	3	0.225	0.107	0.0503511	0.0503511	0.666878	natural	natural	retored/planted	wetland rehabilitation		Avicennia marina	a semi-diurnal tidal regime and a tidal range of about 1.9 m	low
bSR13	SR13	Surface evolution and carbon sequestration in disturbed and undisturbed wetland soils of the Hunter estuary, southeast Australia	Howe et al	2009	field observation	Marsh	Risk reduction	Shoreline response	Accretion	Vertical accretion rate		cm yr-1	Kooragang Island, Australia	-38.451930, 145.238990	3	0.103	0.76	3	0.281	0.135	0.260205	0.260205	0.672309	natural	natural	retored/planted	wetland rehabilitation		Samphire (Sarcocornia quinqueflora Bunge ex Ung.-Sternb) and Saltwater Couch (Sporobolus virginicus (L.) Kunth	a semi-diurnal tidal regime and a tidal range of about 1.9 m	low
bSR14	SR13	Surface evolution and carbon sequestration in disturbed and undisturbed wetland soils of the Hunter estuary, southeast Australia	Howe et al	2009	field observation	Mangrove	Risk reduction	Shoreline response	Elevation change	elevation change rate		cm yr-1	Kooragang Island, Australia	-38.451930, 145.238990	3	0.331	0.05	3	0.178	0.04	-2.69622	-2.69622	1.27246	natural	natural	retored/planted	wetland rehabilitation		Avicennia marina	a semi-diurnal tidal regime and a tidal range of about 1.9 m	low
bSR15	SR13	Surface evolution and carbon sequestration in disturbed and undisturbed wetland soils of the Hunter estuary, southeast Australia	Howe et al	2009	field observation	Mangrove	Risk reduction	Shoreline response	Accretion	Vertical accretion rate		cm yr-1	Kooragang Island, Australia	-38.451930, 145.238990	3	0.178	0.09	3	0.202	0.08	0.224896	0.224896	0.670882	natural	natural	retored/planted	wetland rehabilitation		Samphire (Sarcocornia quinqueflora Bunge ex Ung.-Sternb) and Saltwater Couch (Sporobolus virginicus (L.) Kunth	a semi-diurnal tidal regime and a tidal range of about 1.9 m	low
bSR16	SR17	comparison of short-term sediment deposition between natural and transplanted saltmarsh after saltmarsh restoration in the Eden Estuary (Scotland)	Maynard et al	2011	field observation	Marsh	Risk reduction	Shoreline response	Sediment accummulation	Sediment accummulation rate		ton ha-1 yr-1	Eden Estuary (Scotland)	57.662780, -2.594960	8	427.3	36	8	510	55.2	1.6776	1.6776	0.337948	natural	natural	retored/planted		4	4 yr B. maritimus transplants	4 days of neap tides (between 4.2 and 4.6m), 3days o faverage tides (between 4.6 and 5.0m) and 4 days of springt ides (greater than 5.0m)	low
bSR17	SR17	comparison of short-term sediment deposition between natural and transplanted saltmarsh after saltmarsh restoration in the Eden Estuary (Scotland)	Maynard et al	2011	field observation	Marsh	Risk reduction	Shoreline response	Sediment accummulation	Sediment accummulation rate		ton ha-1 yr-1	Eden Estuary (Scotland)	57.662780, -2.594960	8	121.6	11.04	8	510	55.2	9.22364	9.22364	2.90861	natural	natural	retored/planted		4	4 yr B. maritimus transplants	4 days of neap tides (between 4.2 and 4.6m), 3days o faverage tides (between 4.6 and 5.0m) and 4 days of springt ides (greater than 5.0m)	low
bSR18	SR17	comparison of short-term sediment deposition between natural and transplanted saltmarsh after saltmarsh restoration in the Eden Estuary (Scotland)	Maynard et al	2011	field observation	Marsh	Risk reduction	Shoreline response	Sediment accummulation	Sediment accummulation rate		ton ha-1 yr-1	Eden Estuary (Scotland)	57.662780, -2.594960	8	31.2	3.6	8	309.12	21.84	16.7851	16.7851	9.0544	natural	natural B. maritima	retored/planted		1	1 yr B. maritimus transplants	4 days of neap tides (between 4.2 and 4.6m), 3days o faverage tides (between 4.6 and 5.0m) and 4 days of springt ides (greater than 5.0m)	low
bSR19	SR17	comparison of short-term sediment deposition between natural and transplanted saltmarsh after saltmarsh restoration in the Eden Estuary (Scotland)	Maynard et al	2011	field observation	Marsh	Risk reduction	Shoreline response	Sediment accummulation	Sediment accummulation rate		ton ha-1 yr-1	Eden Estuary (Scotland)	57.662780, -2.594960	8	323.28	21.84	8	309.12	21.84	-0.612879	-0.612879	0.261738	natural	natural P. maritima	retored/planted		1	1 yr B. maritimus transplants	4 days of neap tides (between 4.2 and 4.6m), 3days o faverage tides (between 4.6 and 5.0m) and 4 days of springt ides (greater than 5.0m)	low
bSR20	SR19	Soil Characteristics of Sediment-Amended Baldcypress (Taxodium distichum) Swamps of Coastal Louisiana	Jiang & Middleton	2011	field observation	Wetland	Risk reduction	Shoreline response	Elevation change	Elevation change rate		cm yr-1	Louisiana, US	29.784606856720544, -90.11532785396801	8	0.67	1.3	7	1.49	0.33	0.787409	0.787409	0.288524	natural	natural marsh	retored/planted			baldcypress, water tupelo (Nyssa aquatica), swamp red maple (Acer rubrum var. drummondii), pumpkin ash (Fraxinus profunda), and palmetto (Sabal minor)	These coastal swamps are affected by tides, which are controlled primarily by offshore winds. The coastal swamps in this study lie off of spoil banks of the waterways, and transition into the floating marsh along the edges of Lake Salvador.	low
bSR21	SR19	Soil Characteristics of Sediment-Amended Baldcypress (Taxodium distichum) Swamps of Coastal Louisiana	Jiang & Middleton	2011	field observation	Wetland	Risk reduction	Shoreline response	Elevation change	Elevation change rate		cm yr-1	Louisiana, US	29.784606856720544, -90.11532785396801	8	3.33	0.3	7	23.6	0.8	32.5277	32.5277	35.5362	natural	natural marsh	retored/planted			baldcypress, water tupelo (Nyssa aquatica), swamp red maple (Acer rubrum var. drummondii), pumpkin ash (Fraxinus profunda), and palmetto (Sabal minor)	These coastal swamps are affected by tides, which are controlled primarily by offshore winds. The coastal swamps in this study lie off of spoil banks of the waterways, and transition into the floating marsh along the edges of Lake Salvador.	low
bSR22	SR19	Soil Characteristics of Sediment-Amended Baldcypress (Taxodium distichum) Swamps of Coastal Louisiana	Jiang & Middleton	2011	field observation	Wetland	Risk reduction	Shoreline response	Elevation change	Elevation change rate		cm yr-1	Louisiana, US	29.784606856720544, -90.11532785396801	8	1.66667	0.733333	7	19.9	3.7	6.67439	6.67439	1.75277	natural	natural marsh	retored/planted			baldcypress, water tupelo (Nyssa aquatica), swamp red maple (Acer rubrum var. drummondii), pumpkin ash (Fraxinus profunda), and palmetto (Sabal minor)	These coastal swamps are affected by tides, which are controlled primarily by offshore winds. The coastal swamps in this study lie off of spoil banks of the waterways, and transition into the floating marsh along the edges of Lake Salvador.	low
bSR23	SR19	Soil Characteristics of Sediment-Amended Baldcypress (Taxodium distichum) Swamps of Coastal Louisiana	Jiang & Middleton	2011	field observation	Wetland	Risk reduction	Shoreline response	Elevation change	Elevation change rate		cm yr-1	Louisiana, US	29.784606856720544, -90.11532785396801	8	2.75	1.04333	7	12.38	3.46667	3.65913	3.65913	0.714166	natural	natural marsh	retored/planted		4	P. maritima (SM13) and A. portulacoides	These coastal swamps are affected by tides, which are controlled primarily by offshore winds. The coastal swamps in this study lie off of spoil banks of the waterways, and transition into the floating marsh along the edges of Lake Salvador.	low
bSR24	SR20	Surface elevation change in natural and re-created intertidal habitats, eastern England, UK, with particular reference to Freiston Shore	Spencer et al	2012	field observation	Wetland	Risk reduction	Shoreline response	Elevation change	Elevation change rate		cm yr-1	UK	51.796249, -0.079130	36	0.15375	0.14	36	2.18125	0.4275	6.3055	6.3055	0.331662	natural	natural marsh	retored/planted		4	P. maritima (SM13) and A. portulacoides	under springtidesimmediatelyafterbreaching,thepeak floodtidecurrentspeeds,at2.6ms-1,wereuptofive timesgreaterthanthepeakebbflows,whichreached 0.5ms 1.Inaddition,thecessationofsedimentation andsedimentcompactionanddewateringwithinthe sitefollowingreclamationcomparedtothecontinued sedimentationandaccretiononnaturalsaltmarsh outsidethereclamationhadledtoaheightdifference of0.5–1.0mbetweenthehigherou…	high
bSR25	SR20	Surface elevation change in natural and re-created intertidal habitats, eastern England, UK, with particular reference to Freiston Shore	Spencer et al	2012	field observation	Wetland	Risk reduction	Shoreline response	Elevation change	Elevation change rate		cm yr-1	UK	51.796249, -0.079130	36	0.275	0.0933333	36	3.125	0.195	18.4432	18.4432	2.41771	natural	natural marsh	retored/planted		6	P. maritima (SM13) and A. portulacoides	under springtidesimmediatelyafterbreaching,thepeak floodtidecurrentspeeds,at2.6ms-1,wereuptofive timesgreaterthanthepeakebbflows,whichreached 0.5ms 1.Inaddition,thecessationofsedimentation andsedimentcompactionanddewateringwithinthe sitefollowingreclamationcomparedtothecontinued sedimentationandaccretiononnaturalsaltmarsh outsidethereclamationhadledtoaheightdifference of0.5–1.0mbetweenthehigherou…	high
bSR26	SR21	Vertical sediment dynamics in Spartina maritima restored, non-restored and preserved marshes	Curado et al	2012	field observation	Marsh	Risk reduction	Shoreline response	Accretion	Accretion rate		cm yr-1	southwest Iberian Peninsula	37.1596, -6.579	9	-1.4	0.8	9	-1	1.5	0.316868	0.316868	0.225011	natural	natural	retored/planted	intertidal mudfalts			The semidiurnal tides have a mean range of 2.10 m and a mean spring tidal range of 2.97 m, representing 0.40–3.37 m above Spanish hydrographic zero (SHZ). Mean sea level is +1.85 m relative to SHZ.	low
bSR27	SR21	Vertical sediment dynamics in Spartina maritima restored, non-restored and preserved marshes	Curado et al	2012	field observation	Marsh	Risk reduction	Shoreline response	Accretion	Accretion rate		cm yr-1	southwest Iberian Peninsula	37.1596, -6.579	9	-1.4	0.8	9	1.2	1.3	2.29384	2.29384	0.368381	natural	natural	retored/planted	intertidal mudfalts			The semidiurnal tides have a mean range of 2.10 m and a mean spring tidal range of 2.97 m, representing 0.40–3.37 m above Spanish hydrographic zero (SHZ). Mean sea level is +1.85 m relative to SHZ.	low
bSR28	SR21	Vertical sediment dynamics in Spartina maritima restored, non-restored and preserved marshes	Curado et al	2012	field observation	Marsh	Risk reduction	Shoreline response	Accretion	Accretion rate		cm yr-1	southwest Iberian Peninsula	37.1596, -6.579	9	1.2	0.6	9	2.7	1.1	1.61216	1.61216	0.294419	natural	natural	retored/planted	Spartina zone		Spartina zone	The semidiurnal tides have a mean range of 2.10 m and a mean spring tidal range of 2.97 m, representing 0.40–3.37 m above Spanish hydrographic zero (SHZ). Mean sea level is +1.85 m relative to SHZ.	low
bSR29	SR21	Vertical sediment dynamics in Spartina maritima restored, non-restored and preserved marshes	Curado et al	2012	field observation	Marsh	Risk reduction	Shoreline response	Accretion	Accretion rate		cm yr-1	southwest Iberian Peninsula	37.1596, -6.579	9	1.2	0.6	9	1	0.7	-0.292138	-0.292138	0.224593	natural	natural	retored/planted	Spartina zone		Spartina zone	The semidiurnal tides have a mean range of 2.10 m and a mean spring tidal range of 2.97 m, representing 0.40–3.37 m above Spanish hydrographic zero (SHZ). Mean sea level is +1.85 m relative to SHZ.	low
bSR30	SR21	Vertical sediment dynamics in Spartina maritima restored, non-restored and preserved marshes	Curado et al	2012	field observation	Marsh	Risk reduction	Shoreline response	Accretion	Accretion rate		cm yr-1	southwest Iberian Peninsula	37.1596, -6.579	9	1	1.3	9	1.4	1.2	0.304478	0.304478	0.224797	natural	natural	retored/planted	Sarcocornia zone			The semidiurnal tides have a mean range of 2.10 m and a mean spring tidal range of 2.97 m, representing 0.40–3.37 m above Spanish hydrographic zero (SHZ). Mean sea level is +1.85 m relative to SHZ.	low
bSR31	SR21	Vertical sediment dynamics in Spartina maritima restored, non-restored and preserved marshes	Curado et al	2012	field observation	Marsh	Risk reduction	Shoreline response	Accretion	Accretion rate		cm yr-1	southwest Iberian Peninsula	37.1596, -6.579	9	1	1.3	9	1	1	0	0	0.222222	natural	natural	retored/planted	Sarcocornia zone			The semidiurnal tides have a mean range of 2.10 m and a mean spring tidal range of 2.97 m, representing 0.40–3.37 m above Spanish hydrographic zero (SHZ). Mean sea level is +1.85 m relative to SHZ.	low
bSR32	SR22	Vegetation's importance in regulating surface elevation in a coastal salt marsh facing elevated rates of sea level rise	Baustian et al	2012	field observation	Marsh	Risk reduction	Shoreline response	Elevation change	elevation change rate		cm yr-1	Lafourche Parish,Louisiana, USA	29.178869, -90.245489	6	0.35	0.06	6	1.33	0.09	11.8231	11.8231	6.1577	natural	natural	retored/planted		3	S. alterniflora	The tides are diurnal with a mean rangeof 37 cm since 2003, and mean sea level is 0.197 m	low
bSR33	SR22	Vegetation's importance in regulating surface elevation in a coastal salt marsh facing elevated rates of sea level rise	Baustian et al	2012	field observation	Marsh	Risk reduction	Shoreline response	Accretion	Accretion rate		cm yr-1	Lafourche Parish,Louisiana, USA	29.178869, -90.245489	6	1.64	0.11	6	2.61	0.28	4.2077	4.2077	1.07103	natural	natural	retored/planted		3	S. alterniflora	The tides are diurnal with a mean rangeof 37 cm since 2003, and mean sea level is 0.197 m	low
bSR34	SR23	Use of sediment amendments to rehabilitate sinking coastal swamp forests in Louisiana	Middleton & Jiang	2013	field observation	Wetland	Risk reduction	Shoreline response	Elevation change	Elevation change rate		cm yr-1	Louisiana, US	29.749, −90.145	5	-0.2	0.6	5	3.6	2.25	2.08326	2.08326	0.616999	natural	natural	retored/planted					low
bSR35	SR24	Functional assessment of differential sediment slurry applications in a deteriorating brackish marsh	Graham & Mendelssohn	2013	field observation	Marsh	Risk reduction	Shoreline response	Accretion	Accretion rate		cm yr-1	Louisiana, US	29.692824, -92.228194	4	2.1	0.5	19	1.8	0.1	-1.37394	-1.37394	0.343669	natural	natural	retored/planted	low treatment	2.5	Spartina patens	during the landfall of Hurricane Ike, 3m storm surge	high
bSR36	SR24	Functional assessment of differential sediment slurry applications in a deteriorating brackish marsh	Graham & Mendelssohn	2013	field observation	Marsh	Risk reduction	Shoreline response	Accretion	Accretion rate		cm yr-1	Louisiana, US	29.692824, -92.228194	4	2.1	0.5	19	1.3	0.2	-2.9142	-2.9142	0.487253	natural	natural	retored/planted	medium treatment	2.5	Spartina patens	during the landfall of Hurricane Ike, 3m storm surge	high
bSR37	SR24	Functional assessment of differential sediment slurry applications in a deteriorating brackish marsh	Graham & Mendelssohn	2013	field observation	Marsh	Risk reduction	Shoreline response	Accretion	Accretion rate		cm yr-1	Louisiana, US	29.692824, -92.228194	4	2.1	0.5	19	1.4	0.1	-3.20586	-3.20586	0.526057	natural	natural	retored/planted	high treatment	2.5	Spartina patens	during the landfall of Hurricane Ike, 3m storm surge	high
bSR38	SR25	Macro‐tidal salt marsh ecosystem response to culvert expansion	Bowron et al	2011	field observation	Marsh	Risk reduction	Shoreline response	Elevation change	elevation change rate		cm yr-1	Gulf of Maine, Canada	47.188600, -68.461120	16	0.7	0.5	16	0.4	0.7	-0.480746	-0.480746	0.128611	natural	natural	retored/planted		3		high macro-tidal estuarywith semidiurnal tides that may exceed 15 m, exposingextensive intertidal mud flats at low tide	high
bSR39	SR25	Macro‐tidal salt marsh ecosystem response to culvert expansion	Bowron et al	2011	field observation	Marsh	Risk reduction	Shoreline response	Accretion	accretion change rate		cm yr-1	Gulf of Maine, Canada	47.188600, -68.461120	16	0.7	0.5	16	0.4	0.5	-0.584853	-0.584853	0.130345	natural	natural	retored/planted		3		high macro-tidal estuarywith semidiurnal tides that may exceed 15 m, exposingextensive intertidal mud flats at low tide	high
bSR40	SR26	Elevation dynamics in a restored versus a submerging salt marsh in Long Island Sound	Anisfeld et al	2016	field observation	Marsh	Risk reduction	Shoreline response	Sediment accummulation	deposited sediment		ton ha-1 yr-1	Long Island Sound	41.245049, -72.889999	3	2.91	0.53	3	56	26	2.30358	2.30358	1.10888	natural	natural	retored/planted			Spartina alterniflora	semi-diurnal, with a mean tidal range(MTR)that increases from east to west: 0.78 m in New London, CT, to 2.05m in Bridgeport, CT	low
bSR41	SR26	Elevation dynamics in a restored versus a submerging salt marsh in Long Island Sound	Anisfeld et al	2016	field observation	Marsh	Risk reduction	Shoreline response	Sediment accummulation	deposited sediment		ton ha-1 yr-1	Long Island Sound	41.245049, -72.889999	3	13.6	0.7	3	900	400	2.50048	2.50048	1.1877	natural	natural	retored/planted			Spartina alterniflora	semi-diurnal, with a mean tidal range(MTR)that increases from east to west: 0.78 m in New London, CT, to 2.05m in Bridgeport, CT	low
bSR42	SR26	Elevation dynamics in a restored versus a submerging salt marsh in Long Island Sound	Anisfeld et al	2016	field observation	Marsh	Risk reduction	Shoreline response	Accretion	accretion rate		cm yr-1	Long Island Sound	41.245049, -72.889999	3	0.3	0.06	3	0.99	0.11	6.21376	6.21376	3.88423	natural	natural	retored/planted			Spartina alterniflora	semi-diurnal, with a mean tidal range(MTR)that increases from east to west: 0.78 m in New London, CT, to 2.05m in Bridgeport, CT	low
bSR43	SR28	Created mangrove wetlands store belowground carbon and surface elevation change enables them to adjust to sea-level rise	Krauss et al	2017	field observation	Mangrove	Risk reduction	Shoreline response	Accretion	accretion rate		cm yr-1	Tampa Bay, Florida	27.981340, -82.498589	9	0.39	0.17	9	0.72	0.29	1.32203	1.32203	0.270771	natural	natural	retored/planted		26	Rhizophora mangle, Laguncularia racemosa, Avicennia germinans		low
bSR44	SR29	Impacts of Mangrove Density on Surface Sediment Accretion, Belowground Biomass and Biogeochemistry in Puttalam Lagoon, Sri Lanka	Phillips et al	2017	field observation	Mangrove	Risk reduction	Shoreline response	Accretion	accretion rate		cm yr-1	Puttalam Lagoon, Sri Lanka	6.931970, 79.857750	15	0.74	0.03	15	1.62	0.13	9.07549	9.07549	1.50608	natural	natural	retored/planted	density 6.96	2.41	Rhizophora mucronata	Maximum tidal range in the lagoon is 60 cm with an average of two high tides per day.	low
bSR45	SR29	Impacts of Mangrove Density on Surface Sediment Accretion, Belowground Biomass and Biogeochemistry in Puttalam Lagoon, Sri Lanka	Phillips et al	2017	field observation	Mangrove	Risk reduction	Shoreline response	Accretion	accretion rate		cm yr-1	Puttalam Lagoon, Sri Lanka	6.931970, 79.857750	15	0.74	0.03	15	0.86	0.05	2.83165	2.83165	0.266971	natural	natural	retored/planted	density 0.95	2.41	Rhizophora mucronata	Maximum tidal range in the lagoon is 60 cm with an average of two high tides per day.	low
bSR46	SR29	Impacts of Mangrove Density on Surface Sediment Accretion, Belowground Biomass and Biogeochemistry in Puttalam Lagoon, Sri Lanka	Phillips et al	2017	field observation	Mangrove	Risk reduction	Shoreline response	Accretion	accretion rate		cm yr-1	Puttalam Lagoon, Sri Lanka	6.931970, 79.857750	15	0.74	0.03	15	1.06	0.03	10.3779	10.3779	1.92836	natural	natural	retored/planted	density 1.93	2.41	Rhizophora mucronata	Maximum tidal range in the lagoon is 60 cm with an average of two high tides per day.	low
bSR47	SR29	Impacts of Mangrove Density on Surface Sediment Accretion, Belowground Biomass and Biogeochemistry in Puttalam Lagoon, Sri Lanka	Phillips et al	2017	field observation	Mangrove	Risk reduction	Shoreline response	Accretion	accretion rate		cm yr-1	Puttalam Lagoon, Sri Lanka	6.931970, 79.857750	15	0.74	0.03	15	1.28	0.07	9.75612	9.75612	1.7197	natural	natural	retored/planted	density 3.26	2.41	Rhizophora mucronata	Maximum tidal range in the lagoon is 60 cm with an average of two high tides per day.	low
bSR48	SR30	Tidal Marsh Restoration Design Affects Feedbacks Between Inundation and Elevation Change	Oosterlee et al	2017	field observation	Marsh	Risk reduction	Shoreline response	Elevation change	elevation change rate		cm yr-1	Scheldt estuary, Belgium	51.08611111,4.17222222	1	-0.3	0	3	0.25	0.75	0.413739	0.413739	1.35473	natural	natural	retored/planted	middle density	10		This site is part of the alluvial floodplain and was embanked and used as agricultural land for the last centuries. Recently, since March 2006, it was trans formed into a flood control area (FCA) with a controlled re duced tide (CRT). CRT is a form of regulated tidal exchange and realized by elevated inlet culverts and low outlet culverts in the riverside dike (Fig. 1c). In this way, the mean est…	low
bSR49	SR30	Tidal Marsh Restoration Design Affects Feedbacks Between Inundation and Elevation Change	Oosterlee et al	2017	field observation	Marsh	Risk reduction	Shoreline response	Elevation change	elevation change rate		cm yr-1	Scheldt estuary, Belgium	51.08611111,4.17222222	2	-0.25	0.25	2	0.65	0.35	1.66954	1.66954	1.34842	natural	natural	retored/planted	high density	10		This site is part of the alluvial floodplain and was embanked and used as agricultural land for the last centuries. Recently, since March 2006, it was trans formed into a flood control area (FCA) with a controlled re duced tide (CRT). CRT is a form of regulated tidal exchange and realized by elevated inlet culverts and low outlet culverts in the riverside dike (Fig. 1c). In this way, the mean est…	low
bSR50	SR30	Tidal Marsh Restoration Design Affects Feedbacks Between Inundation and Elevation Change	Oosterlee et al	2017	field observation	Marsh	Risk reduction	Shoreline response	Accretion	accretion change rate		cm yr-1	Scheldt estuary, Belgium	51.08611111,4.17222222	1	0	0	3	0.2	0.2	0.56419	0.56419	1.37312	natural	natural	retored/planted	middle density			This site is part of the alluvial floodplain and was embanked and used as agricultural land for the last centuries. Recently, since March 2006, it was trans formed into a flood control area (FCA) with a controlled re duced tide (CRT). CRT is a form of regulated tidal exchange and realized by elevated inlet culverts and low outlet culverts in the riverside dike (Fig. 1c). In this way, the mean est…	low
bSR51	SR30	Tidal Marsh Restoration Design Affects Feedbacks Between Inundation and Elevation Change	Oosterlee et al	2017	field observation	Marsh	Risk reduction	Shoreline response	Accretion	accretion change rate		cm yr-1	Scheldt estuary, Belgium	51.08611111,4.17222222	2	-0.4	0.2	2	0.65	0.15	3.35112	3.35112	2.40375	natural	natural	retored/planted	high density			This site is part of the alluvial floodplain and was embanked and used as agricultural land for the last centuries. Recently, since March 2006, it was trans formed into a flood control area (FCA) with a controlled re duced tide (CRT). CRT is a form of regulated tidal exchange and realized by elevated inlet culverts and low outlet culverts in the riverside dike (Fig. 1c). In this way, the mean est…	low
bSR52	SR32	Evaluating the Relationship Among Wetland Vertical Development, Elevation Capital, Sea-Level Rise, and Tidal Marsh Sustainability	Cahoon et al	2019	field observation	Marsh	Risk reduction	Shoreline response	Elevation change	elevation change rate		cm yr-1	New York	40.712776, -74.005974	144	-1.58	4.7	144	3.4	6.2	0.902854	0.902854	0.0153041	natural	natural	retored/planted		5	Spartina alterniflora mixed with Spartina patens and Distichlis spicata	12-24 cm icrease in tidal range and a concomitant 6-12 cm increase in mean high water across the bay. A mean tidal range of 1.67 and mean high water level of 0.89 m	low
bSR53	SR32	Evaluating the Relationship Among Wetland Vertical Development, Elevation Capital, Sea-Level Rise, and Tidal Marsh Sustainability	Cahoon et al	2019	field observation	Marsh	Risk reduction	Shoreline response	Elevation change	elevation change rate		cm yr-1	New York	40.712776, -74.005974	144	-1.6	1.4	144	4.5	1.8	3.77313	3.77313	0.038605	natural	natural	retored/planted		5	Spartina alterniflora mixed with Spartina patens and Distichlis spicata	12-24 cm icrease in tidal range and a concomitant 6-12 cm increase in mean high water across the bay. A mean tidal range of 1.67 and mean high water level of 0.89 m	low
bSR54	EO41a	Monitoring the Sediment Surface Elevation Change across a Chronosequence of Restored Stands of Tropical Mangroves and Their Contemporary Carbon Sequestration in Soil Pool	Castillo et al	2022	field observation	Mangrove	Risk reduction	Shoreline response	Elevation change	elevation change rate		cm yr-1	Manila, Phillippines	14.599512, 120.984222	3	-1.9	1.21244	3	0.61	0.433013	2.1999	2.1999	1.06996	natural	natural	retored/planted		5			low
bSR55	EO41a	Monitoring the Sediment Surface Elevation Change across a Chronosequence of Restored Stands of Tropical Mangroves and Their Contemporary Carbon Sequestration in Soil Pool	Castillo et al	2022	field observation	Mangrove	Risk reduction	Shoreline response	Elevation change	elevation change rate		cm yr-1	Manila, Phillippines	14.599512, 120.984222	3	-1.9	1.21244	3	1.7	2.25167	1.58843	1.58843	0.876926	natural	natural	retored/planted		10			low
bSR56	EO41a	Monitoring the Sediment Surface Elevation Change across a Chronosequence of Restored Stands of Tropical Mangroves and Their Contemporary Carbon Sequestration in Soil Pool	Castillo et al	2022	field observation	Mangrove	Risk reduction	Shoreline response	Elevation change	elevation change rate		cm yr-1	Manila, Phillippines	14.599512, 120.984222	3	-1.9	1.21244	3	0.2	4.33013	0.526967	0.526967	0.689808	natural	natural	retored/planted		25			low
aEO1	EO2	Aboveground carbon stock in a restored neotropical mangrove: influence of management and brachyuran crab assemblage	Ferreira et al	2019	field observation	Mangrove	Mitigation	Ecological function	carbon storage	carbon storage		Mg/h	Natal, Rio Grande do Norte State, Brazil	-5.76166667, -35.23500000	10	8	3.03	10	26.59	9.21	2.59671	2.59671	0.368573	natural	natural	restored/rehabilitated	Rhizophora	5	restored		N/A
aEO2	EO2	Aboveground carbon stock in a restored neotropical mangrove: influence of management and brachyuran crab assemblage	Ferreira et al	2019	field observation	Mangrove	Mitigation	Ecological function	carbon storage	carbon storage		Mg/h	Natal, Rio Grande do Norte State, Brazil	-5.76166667, -35.23500000	10	22.39	6.71	10	42.28	9.99	2.23838	2.23838	0.325259	natural	natural	restored/rehabilitated	Rhizophora	10	restored		N/A
aEO3	EO2	Aboveground carbon stock in a restored neotropical mangrove: influence of management and brachyuran crab assemblage	Ferreira et al	2019	field observation	Mangrove	Mitigation	Ecological function	carbon storage	biomass	aboveground biomass	Mg/h	Natal, Rio Grande do Norte State, Brazil	-5.76166667, -35.23500000	20	18.19	6.89	20	60.43	20.94	2.65592	2.65592	0.188174	natural	natural	restored/rehabilitated	Rhizophora	5	restored		N/A
aEO4	EO2	Aboveground carbon stock in a restored neotropical mangrove: influence of management and brachyuran crab assemblage	Ferreira et al	2019	field observation	Mangrove	Mitigation	Ecological function	carbon storage	biomass	aboveground biomass	Mg/h	Natal, Rio Grande do Norte State, Brazil	-5.76166667, -35.23500000	20	50.89	15.24	20	96.09	22.71	2.29075	2.29075	0.165594	natural	natural	restored/rehabilitated	Rhizophora	10	restored		N/A
aEO5	EO3	Annual gaseous carbon budgets of forest-to-bog restoration sites are strongly determined by vegetation composition	Creevy et al	2020	field observation	Wetland	Mitigation	Ecological function	carbon storage	carbon storage	carbon storage	g m-2 yr-1	Wales, UK	52.130661, -3.783712	7	-194	265	7	-237	153	-0.186001	-0.186001	0.28695	natural	natural	restored/rehabilitated	Calluna vulgaris, Vaccinium oxycoccos and Erica tetralix on the drier ridges with Eriophorum vaginatum and Sphagnum spp	17	restored		N/A
aEO6	EO3	Annual gaseous carbon budgets of forest-to-bog restoration sites are strongly determined by vegetation composition	Creevy et al	2020	field observation	Wetland	Mitigation	Ecological function	carbon storage	carbon storage	carbon storage	g m-2 yr-1	Wales, UK	52.130661, -3.783712	7	-194	265	7	-154	136	0.17775	0.17775	0.286843	natural	natural	restored/rehabilitated	bare peat and brash	6	restored		N/A
aEO7	EO3	Annual gaseous carbon budgets of forest-to-bog restoration sites are strongly determined by vegetation composition	Creevy et al	2020	field observation	Wetland	Mitigation	Ecological function	GHG emission	GHG emission	Net Ecosystem Respiration	g m-2 yr-1	Wales, UK	52.130661, -3.783712	7	857	120	7	560	102	-2.49609	2.49609	0.50823	natural	natural	restored/rehabilitated	Calluna vulgaris, Vaccinium oxycoccos and Erica tetralix on the drier ridges with Eriophorum vaginatum and Sphagnum spp	17	restored		N/A
aEO8	EO3	Annual gaseous carbon budgets of forest-to-bog restoration sites are strongly determined by vegetation composition	Creevy et al	2020	field observation	Wetland	Mitigation	Ecological function	GHG emission	GHG emission	Net Ecosystem Respiration	g m-2 yr-1	Wales, UK	52.130661, -3.783712	7	857	120	7	751	102	-0.890859	0.890859	0.314058	natural	natural	restored/rehabilitated	bare peat and brash	6	restored		N/A
aEO9	EO3	Annual gaseous carbon budgets of forest-to-bog restoration sites are strongly determined by vegetation composition	Creevy et al	2020	field observation	Wetland	Mitigation	Ecological function	GHG emission	GHG emission	CH4 emission	g m-2 yr-1	Wales, UK	52.130661, -3.783712	7	1.98	0.55	7	2.56	2.96	0.254994	-0.254994	0.288036	natural	natural	restored/rehabilitated	Calluna vulgaris, Vaccinium oxycoccos and Erica tetralix on the drier ridges with Eriophorum vaginatum and Sphagnum spp	17	restored		N/A
aEO10	EO3	Annual gaseous carbon budgets of forest-to-bog restoration sites are strongly determined by vegetation composition	Creevy et al	2020	field observation	Wetland	Mitigation	Ecological function	GHG emission	GHG emission	CH4 emission	g m-2 yr-1	Wales, UK	52.130661, -3.783712	7	1.98	0.55	7	6.73	3.27	1.89606	-1.89606	0.414109	natural	natural	restored/rehabilitated	bare peat and brash	6	restored		N/A
aEO11	EO4	Assessing passive rehabilitation for carbon gains in rain-filled agricultural wetlands	Treby et al	2020	field observation	Wetland	Mitigation	Ecological function	carbon storage	biomass	biomass	g Corg m2	New South Wales, Australia	-31.253218, 146.921097	24	268.83	19.55	12	324.91	29.63	2.35397	2.35397	0.201961	natural	natural	restored/rehabilitated		>11	rehabilitation		N/A
aEO12	EO4	Assessing passive rehabilitation for carbon gains in rain-filled agricultural wetlands	Treby et al	2020	field observation	Wetland	Mitigation	Ecological function	carbon storage	biomass	biomass	g Corg m2	New South Wales, Australia	-31.253218, 146.921097	24	268.83	19.55	12	274.11	23.99	0.244797	0.244797	0.125832	natural	natural	restored/rehabilitated		<5	rehabilitation		N/A
aEO13	EO4	Assessing passive rehabilitation for carbon gains in rain-filled agricultural wetlands	Treby et al	2020	field observation	Wetland	Mitigation	Ecological function	GHG emission	GHG emission	diffusion CH4 emission	mmol m2 d-1	New South Wales, Australia	-31.253218, 146.921097	288	-0.04	0.01	144	-0.03	0.01	0.998255	-0.998255	0.01157	natural	natural	restored/rehabilitated		>11	rehabilitation		N/A
aEO14	EO4	Assessing passive rehabilitation for carbon gains in rain-filled agricultural wetlands	Treby et al	2020	field observation	Wetland	Mitigation	Ecological function	GHG emission	GHG emission	diffusion CH4 emission	mmol m2 d-1	New South Wales, Australia	-31.253218, 146.921097	288	-0.04	0.01	144	0.45	0.23	3.6809	-3.6809	0.0260984	natural	natural	restored/rehabilitated		<5	rehabilitation		N/A
aEO15	EO4	Assessing passive rehabilitation for carbon gains in rain-filled agricultural wetlands	Treby et al	2020	field observation	Wetland	Mitigation	Ecological function	GHG emission	GHG emission	diffusion CO2 emission	mmol m2 d-1	New South Wales, Australia	-31.253218, 146.921097	288	129.77	12.47	144	116.77	8.38	-1.15091	1.15091	0.0119498	natural	natural	restored/rehabilitated		>11	rehabilitation		N/A
aEO16	EO4	Assessing passive rehabilitation for carbon gains in rain-filled agricultural wetlands	Treby et al	2020	field observation	Wetland	Mitigation	Ecological function	GHG emission	GHG emission	diffusion CO2 emission	mmol m2 d-1	New South Wales, Australia	-31.253218, 146.921097	288	129.77	12.47	144	119.14	19.78	-0.693839	0.693839	0.0109739	natural	natural	restored/rehabilitated		<5	rehabilitation		N/A
aEO17	EO4	Assessing passive rehabilitation for carbon gains in rain-filled agricultural wetlands	Treby et al	2020	field observation	Wetland	Mitigation	Ecological function	GHG emission	GHG emission	carbon dioxide equivalent	mmol m2 d-1	New South Wales, Australia	-31.253218, 146.921097	288	5.65	0.55	144	5.08	0.37	-1.14391	1.14391	0.0119312	natural	natural	restored/rehabilitated		>11	rehabilitation		N/A
aEO18	EO4	Assessing passive rehabilitation for carbon gains in rain-filled agricultural wetlands	Treby et al	2020	field observation	Wetland	Mitigation	Ecological function	GHG emission	GHG emission	carbon dioxide equivalent	mmol m2 d-1	New South Wales, Australia	-31.253218, 146.921097	288	5.65	0.55	144	5.95	0.94	0.425335	-0.425335	0.0106261	natural	natural	restored/rehabilitated		<5	rehabilitation		N/A
aEO19	EO7	Carbon dioxide fluxes of temperate urban wetlands with different restoration history	Schafer et al	2019	field observation	Marsh	Mitigation	Ecological function	carbon storage	biomass	Total carbon stock	gC m−2	New Jersey Meadowland	40.754110, -74.065510	3	369	59	3	1245	219	4.35813	4.35813	2.24944	natural	natural	restored/rehabilitated		11	was mitigated in 1999 through 2001 by first dredging, then providing Phragmites as fill ma- terial belowground and then by planting with Spartina alterniflora Loisel. on top		N/A
aEO20	EO7	Carbon dioxide fluxes of temperate urban wetlands with different restoration history	Schafer et al	2019	field observation	Marsh	Mitigation	Ecological function	carbon storage	biomass	Total carbon stock	gC m−2	New Jersey Meadowland	40.754110, -74.065510	3	369	59	3	758	64	5.04262	5.04262	2.78567	natural	natural	restored/rehabilitated		5	This site was not amended with organic matter and con- tained a 15 cm thick sand layer and engineered fill		N/A
aEO21	EO9	Carbon in natural, cultivated, and restored depressional wetlands in the mid-atlantic coastal plain	Fenstermacher et al	2016	field observation	Wetland	Mitigation	Ecological function	carbon storage	carbon storage	Total carbon stock	kg m-2	Delaware, Maryland, Virginia, and North Carolina	39.949829, -90.210480	11	21.5	4.1	15	4.8	1.1	-5.8241	-5.8241	0.809885	natural	natural	restored/rehabilitated		2 to 11	restored by plugging artificial drainage structures or by scraping to lower the soil surface closer to the water table. Of the 15 sites, 10 were restored with the scraping technique, which involved the excavation of the soil surface, resulting in thin A horizons that were no deeper than 14 cm. Material removed from the surface was used to create mounds or berms in or around the wetland or was rem…		N/A
aEO22	EO11	Carbon sequestration in two created riverine wetlands in the midwestern united states	Bernal & Mitsch	2013	field observation	Wetland	Mitigation	Ecological function	carbon storage	carbon storage	C accummulation rate	g m-2 yr-1	Olentang y River, Ohio, US	40.206330, -83.059240	19	267	17	17	219	15	-2.91688	-2.91688	0.229624	natural	natural	planted/constructed		15			N/A
aEO23	EO11	Carbon sequestration in two created riverine wetlands in the midwestern united states	Bernal & Mitsch	2013	field observation	Wetland	Mitigation	Ecological function	carbon storage	carbon storage	Primary productivity and carbon sequestration	g m-2 yr-1	Olentang y River, Ohio, US	40.206330, -83.059240	19	394	29	17	342	22	-1.95985	-1.95985	0.164803	natural	natural	planted/constructed		15			N/A
aEO24	EO12	Carbon sequestration potential in the rehabilitated mangroves in Indonesia	Kusumaningtyas et al	2021	field observation	Mangrove	Mitigation	Ecological function	carbon storage	carbon storage	carbon accummulation rate	Mg C ha-1 year-1	Cilintang, Indonesia	-6.530226, 105.728497	25	0.5	0.42	25	0.27	0.2	-0.688228	-0.688228	0.0847366	natural	natural	restored/rehabilitated		16			N/A
aEO25	EO13	Carbon stocks in artificially and naturally regenerated mangrove ecosystems in the Mekong Delta	Nam et al	2016	field observation	Mangrove	Mitigation	Ecological function	carbon storage	carbon storage	Ecosystem C stock	MgC ha-1	Can Gio, Vietnam	10.776530, 106.700981	9	844	58	6	889	111	0.51316	0.51316	0.286556	natural	natural	restored/rehabilitated	Rhizophora spp. and Avicennia	30			N/A
aEO26	EO13	Carbon stocks in artificially and naturally regenerated mangrove ecosystems in the Mekong Delta	Nam et al	2016	field observation	Mangrove	Mitigation	Ecological function	carbon storage	biomass	Aboveground biomass C stock	MgC ha-1	Can Gio, Vietnam	10.776530, 106.700981	9	69	9.5	6	61.4	7.3	-0.820143	-0.820143	0.300199	natural	natural	restored/rehabilitated	Rhizophora spp. and Avicennia	30			N/A
aEO27	EO13	Carbon stocks in artificially and naturally regenerated mangrove ecosystems in the Mekong Delta	Nam et al	2016	field observation	Mangrove	Mitigation	Ecological function	carbon storage	biomass	Belowground biomass	MgC ha-1	Can Gio, Vietnam	10.776530, 106.700981	9	10.8	1.1	6	7.8	1.5	-2.22479	-2.22479	0.442768	natural	natural	restored/rehabilitated	Rhizophora spp. and Avicennia	30			N/A
aEO28	EO15	Changes in carbon pool and stand structure of a native subtropical mangrove forest after inter-planting with exotic species Sonneratia apetala	Lu et al	2014	field observation	Mangrove	Mitigation	Ecological function	carbon storage	biomass	Carbon storage in biomass	MgC ha-1	Guangdong Province, China	1.5676, 109.756	5	45.73	4.43	5	53.03	9.49	0.889835	0.889835	0.43959	natural	natural	planted/constructed	inter-planting fast growing exotic mangroveS. apetalaintosubtropical native mangrove forest	12			N/A
aEO29	EO15	Changes in carbon pool and stand structure of a native subtropical mangrove forest after inter-planting with exotic species Sonneratia apetala	Lu et al	2014	field observation	Mangrove	Mitigation	Ecological function	carbon storage	carbon storage	Carbon storage in soil	MgC ha-1	Guangdong Province, China	1.5676, 109.756	5	78.76	5.13	5	68.15	6.81	-1.58865	-1.58865	0.526191	natural	natural	planted/constructed	inter-planting fast growing exotic mangroveS. apetalaintosubtropical native mangrove forest	12			N/A
aEO30	EO16	Coastal vegetation invasion increases greenhouse gas emission from wetland soils but also increases soil carbon accumulation	Chen et al	2015	field observation	Wetland	Mitigation	Ecological function	GHG emission	GHG emission	CO2-equivalent fluxes of greenhouse gases	mg CO2 m− 2 h− 1	iulong River Estuary Mangrove Reserve, China	24.38972222, 117.91388889	144	81.11	10.03	144	137.27	8.18	6.12035	-6.12035	0.0789212	natural	natural	planted/constructed	inter-planting fast growing exotic species into natural wetland	15			N/A
aEO31	EO16	Coastal vegetation invasion increases greenhouse gas emission from wetland soils but also increases soil carbon accumulation	Chen et al	2015	field observation	Wetland	Mitigation	Ecological function	GHG emission	GHG emission	CO2-equivalent fluxes of greenhouse gases	mg CO2 m− 2 h− 1	iulong River Estuary Mangrove Reserve, China	24.38972222, 117.91388889	144	68.72	9.89	144	94.06	12.69	2.22156	-2.22156	0.0224571	natural	natural	planted/constructed	inter-planting fast growing exotic species into natural wetland	12			N/A
aEO32	EO17	Comparative study of methane emission in the reclamation-restored wetlands and natural marshes in the Hangzhou Bay coastal wetland	Xiong et al	2022	field observation	Wetland	Mitigation	Ecological function	carbon storage	biomass	Aboveground biomass C stock	kg m-2	Zhejiang Province, China	29.159849, 120.326447	4	2833.5	340	4	3250	627	0.717332	0.717332	0.53216	natural	natural	restored/rehabilitated		15			N/A
aEO33	EO17	Comparative study of methane emission in the reclamation-restored wetlands and natural marshes in the Hangzhou Bay coastal wetland	Xiong et al	2022	field observation	Wetland	Mitigation	Ecological function	carbon storage	biomass	Aboveground biomass C stock	kg m-2	Zhejiang Province, China	29.159849, 120.326447	4	0.1	0.725	4	3.6	4.85	0.87675	0.87675	0.548043	natural	natural	restored/rehabilitated		15			N/A
aEO34	EO19	Ecosystem carbon exchange and nitrogen removal rates in two 33-year-old constructed salt marshes are similar to those in a nearby natural marsh	Ledford et al	2021	field observation	Marsh	Mitigation	Ecological function	carbon storage	biomass	Aboveground biomass C stock	kg m-2	Alabama,United State	30.414440, -87.549580	3	1.09	0.3	3	1.16	0.1	0.249777	0.249777	0.671866	natural	natural	planted/constructed	J. roemerianuswithSpartina patensandDistichlis spicata	33			N/A
aEO35	EO19	Ecosystem carbon exchange and nitrogen removal rates in two 33-year-old constructed salt marshes are similar to those in a nearby natural marsh	Ledford et al	2021	field observation	Marsh	Mitigation	Ecological function	carbon storage	biomass	Aboveground biomass C stock	kg m-2	Alabama,United State	30.414440, -87.549580	3	1.09	0.3	3	1.73	0.3	1.70215	1.70215	0.908111	natural	natural	planted/constructed	J. roemerianuswithSpartina patensandDistichlis spicata	33			N/A
aEO36	EO19	Ecosystem carbon exchange and nitrogen removal rates in two 33-year-old constructed salt marshes are similar to those in a nearby natural marsh	Ledford et al	2021	field observation	Marsh	Mitigation	Ecological function	carbon storage	biomass	Belowground biomass	kg m-2	Alabama,United State	30.414440, -87.549580	3	3.69	0.7	3	2.12	0.4	-2.19734	-2.19734	1.06903	natural	natural	planted/constructed	J. roemerianuswithSpartina patensandDistichlis spicata	33			N/A
aEO37	EO19	Ecosystem carbon exchange and nitrogen removal rates in two 33-year-old constructed salt marshes are similar to those in a nearby natural marsh	Ledford et al	2021	field observation	Marsh	Mitigation	Ecological function	carbon storage	biomass	Belowground biomass	kg m-2	Alabama,United State	30.414440, -87.549580	3	3.69	0.7	3	2.83	0.4	-1.20364	-1.20364	0.787396	natural	natural	planted/constructed	J. roemerianuswithSpartina patensandDistichlis spicata	33			N/A
aEO38	EO19	Ecosystem carbon exchange and nitrogen removal rates in two 33-year-old constructed salt marshes are similar to those in a nearby natural marsh	Ledford et al	2021	field observation	Marsh	Mitigation	Ecological function	carbon storage	carbon storage	carbon storage	μmol CO2 m-2 s-1	Alabama,United State	30.414440, -87.549580	3	12.88	4.6	3	9.21	3	-0.754059	-0.754059	0.71405	natural	natural	planted/constructed	J. roemerianuswithSpartina patensandDistichlis spicata	33			N/A
aEO39	EO19	Ecosystem carbon exchange and nitrogen removal rates in two 33-year-old constructed salt marshes are similar to those in a nearby natural marsh	Ledford et al	2021	field observation	Marsh	Mitigation	Ecological function	carbon storage	carbon storage	carbon storage	μmol CO2 m-2 s-2	Alabama,United State	30.414440, -87.549580	3	12.88	4.6	3	6.42	1.1	-1.54118	-1.54118	0.864604	natural	natural	planted/constructed	J. roemerianuswithSpartina patensandDistichlis spicata	33			N/A
aEO40	EO20	Effects of land use intensity on the full greenhouse gas balance in an Atlantic peat bog	Liebersbach et al	2013	field observation	Wetland	Mitigation	Ecological function	carbon storage	carbon storage	carbon storage	g m−2	Germany	53.68972222, 8.83055556	29	-14	75	29	304	201	2.06802	2.06802	0.105834	natural	natural	restored/rehabilitated			intensive grassland (GI) site is managed by 4–5 cuts per year and both mineral fertilization		N/A
aEO41	EO20	Effects of land use intensity on the full greenhouse gas balance in an Atlantic peat bog	Liebersbach et al	2013	field observation	Wetland	Mitigation	Ecological function	carbon storage	carbon storage	carbon storage	g m−2	Germany	53.68972222, 8.83055556	29	-14	75	29	0	162	0.109414	0.109414	0.0690687	natural	natural	restored/rehabilitated			extensively used grassland site (GE) is neither manured nor fertilized and only cut up to once per year		N/A
aEO42	EO20	Effects of land use intensity on the full greenhouse gas balance in an Atlantic peat bog	Liebersbach et al	2013	field observation	Wetland	Mitigation	Ecological function	GHG emission	GHG emission	methan flux	mg m−2 yr-1	Germany	53.68972222, 8.83055556	29	4672	635	29	434	201	-8.8773	8.8773	0.748331	natural	natural	restored/rehabilitated			intensive grassland (GI) site is managed by 4–5 cuts per year and both mineral fertilization		N/A
aEO43	EO20	Effects of land use intensity on the full greenhouse gas balance in an Atlantic peat bog	Liebersbach et al	2013	field observation	Wetland	Mitigation	Ecological function	GHG emission	GHG emission	methan flux	mg m−2 yr-1	Germany	53.68972222, 8.83055556	29	4672	635	29	1206	555	-5.73384	5.73384	0.352388	natural	natural	restored/rehabilitated			extensively used grassland site (GE) is neither manured nor fertilized and only cut up to once per year		N/A
aEO44	EO21	Effects of land use on greenhouse gas fluxes and soil properties of wetland catchments in the Prairie Pothole Region of North America	Tangen et al	2015	field observation	Wetland	Mitigation	Ecological function	GHG emission	GHG emission	methan flux	gCH4 m−2 day−1	US		12	1.3523	1.73205	8	1.1947	1.88402	-0.0841897	0.0841897	0.208511	natural	natural	restored/rehabilitated	seasonal		non-drained restored wetland		N/A
aEO45	EO21	Effects of land use on greenhouse gas fluxes and soil properties of wetland catchments in the Prairie Pothole Region of North America	Tangen et al	2015	field observation	Wetland	Mitigation	Ecological function	GHG emission	GHG emission	methan flux	gCH4 m−2 day−1	US		12	2.5572	1.83805	8	1.626	0.848528	-0.58239	0.58239	0.216813	natural	natural	restored/rehabilitated	semipermanent		non-drained restored wetland		N/A
aEO46	EO21	Effects of land use on greenhouse gas fluxes and soil properties of wetland catchments in the Prairie Pothole Region of North America	Tangen et al	2015	field observation	Wetland	Mitigation	Ecological function	GHG emission	GHG emission	N2O flux	gN2O m−2 day−1	US		12	0.00041	0.000207846	8	0.00045	0.00039598	0.129588	-0.129588	0.208753	natural	natural	restored/rehabilitated	seasonal		non-drained restored wetland		N/A
aEO47	EO21	Effects of land use on greenhouse gas fluxes and soil properties of wetland catchments in the Prairie Pothole Region of North America	Tangen et al	2015	field observation	Wetland	Mitigation	Ecological function	GHG emission	GHG emission	N2O flux	gN2O m−2 day−1	US		12	0.0002	0.00034641	8	0.00019	0.000325269	-0.0283038	0.0283038	0.208353	natural	natural	restored/rehabilitated	semipermanent		non-drained restored wetland		N/A
aEO48	EO21	Effects of land use on greenhouse gas fluxes and soil properties of wetland catchments in the Prairie Pothole Region of North America	Tangen et al	2015	field observation	Wetland	Mitigation	Ecological function	GHG emission	GHG emission	Global warming potential	gCO2 m−2 day−1	US		12	14	72.7461	8	10	31.8198	-0.0635984	0.0635984	0.208434	natural	natural	restored/rehabilitated			non-drained restored wetland		N/A
aEO49	EO22	Effects of sediment removal and surrounding land use on carbon and nitrogen storage in playas and watersheds in the Rainwater Basin region of Nebraska	Daniel et al	2017	field observation	Wetland	Mitigation	Ecological function	carbon storage	carbon storage	soil organic carbon	kg m-2	South Central Nebraska, US	40.664160, -99.082630	80	3.01	1.80674	80	2.05	1.67258	-0.5488	-0.5488	0.0259412	natural	natural	restored/rehabilitated	0-5cm soil	100-150			N/A
aEO50	EO22	Effects of sediment removal and surrounding land use on carbon and nitrogen storage in playas and watersheds in the Rainwater Basin region of Nebraska	Daniel et al	2017	field observation	Wetland	Mitigation	Ecological function	carbon storage	carbon storage	soil organic carbon	kg m-2	South Central Nebraska, US	40.664160, -99.082630	80	4.32	1.66363	80	4.53	3.01422	0.0858512	0.0858512	0.025023	natural	natural	restored/rehabilitated	5-25 cm	100-150			N/A
aEO51	EO22	Effects of sediment removal and surrounding land use on carbon and nitrogen storage in playas and watersheds in the Rainwater Basin region of Nebraska	Daniel et al	2017	field observation	Wetland	Mitigation	Ecological function	carbon storage	carbon storage	soil organic carbon	kg m-2	South Central Nebraska, US	40.664160, -99.082630	80	2.97	1.51158	80	3.57	2.37918	0.299598	0.299598	0.0252805	natural	natural	restored/rehabilitated	25-50 cm	100-150			N/A
aEO52	EO24	Effects of transient Phragmites australis removal on brackish marsh greenhouse gas fluxes	Martin et al	2017	field observation	Marsh	Mitigation	Ecological function	GHG emission	GHG emission	CO2 flux	μmol m−2 s−1	Rhode Island, US	41.557320, -71.497910	6	-5.34	2.67	6	-6.71	2.58	-0.481515	0.481515	0.342994	natural	natural	restored/rehabilitated	P. australis		restored		N/A
aEO53	EO24	Effects of transient Phragmites australis removal on brackish marsh greenhouse gas fluxes	Martin et al	2017	field observation	Marsh	Mitigation	Ecological function	GHG emission	GHG emission	CH4 flux	μmol m−2 s−1	Rhode Island, US	41.557320, -71.497910	6	926.1	442.2	6	89.55	51.4	-2.4522	2.4522	0.583887	natural	natural	restored/rehabilitated	P. australis		restored		N/A
aEO54	EO25	Effects of water and salinity regulation measures on soil carbon sequestration in coastal wetlands of the Yellow River Delta	Zhao et al	2018	field observation	Marsh	Mitigation	Ecological function	carbon storage	carbon storage	soil organic carbon density	kg C m-2	Shandong Province of China	36.329021, 118.769882	6	2.4	0.5	6	3.6	0.2	2.9079	2.9079	0.685661	natural	natural	restored/rehabilitated	Suaeda salsa	13	restored		N/A
aEO55	EO25	Effects of water and salinity regulation measures on soil carbon sequestration in coastal wetlands of the Yellow River Delta	Zhao et al	2018	field observation	Wetland	Mitigation	Ecological function	carbon storage	carbon storage	soil organic carbon density	kg C m-2	Shandong Province of China	36.329021, 118.769882	6	2.6	0.36	6	4.1	0.3	4.17707	4.17707	1.06033	natural	natural	restored/rehabilitated	Phragmites australis	13	restored		N/A
aEO56	EO27	Evaluation of the carbon accumulation capability and carbon storage of different types of wetlands in the Nanhui tidal flat of the Yangtze River estuary	Dong et al	2020	field observation	Wetland	Mitigation	Ecological function	carbon storage	biomass	plant biomass	kg CO2 m−2	Yangtze River estuary and Hangzhou Bay, China	31.05083333, 131.91916667	9	6.92	0.01	9	5.66	0.36	-4.7116	-4.7116	0.838866	natural	natural	restored/rehabilitated	S. alterniflora Loisel. with a small amount of Phragmites communis (Cav.) Trin. ex Steud	3	silt-promoting wetland has promoted siltation for 3–4 years and a silt-promoting dam was built along the 0-meter contour line		N/A
aEO57	EO27	Evaluation of the carbon accumulation capability and carbon storage of different types of wetlands in the Nanhui tidal flat of the Yangtze River estuary	Dong et al	2020	field observation	Wetland	Mitigation	Ecological function	GHG emission	GHG emission	Soil respiration intensity	μmol m −2 s −1	Yangtze River estuary and Hangzhou Bay, China	31.05083333, 131.91916667	9	0.95	0.15	9	1.22	0.09	2.0786	-2.0786	0.342238	natural	natural	restored/rehabilitated	S. alterniflora Loisel. with a small amount of Phragmites communis (Cav.) Trin. ex Steud	3	silt-promoting wetland has promoted siltation for 3–4 years and a silt-promoting dam was built along the 0-meter contour line		N/A
aEO58	EO28	Exotic Spartina alterniflora invasion alters ecosystem-atmosphere exchange of CH4 and N2O and carbon sequestration in a coastal salt marsh in China	Yuan et al	2015	field observation	Marsh	Mitigation	Ecological function	carbon storage	carbon storage	soil organic carbon	g C kg-1	Yancheng city, Jiangsu Province, China	33.387500, 120.123330	3	5.42	0.5	3	13.55	0.42	14.0487	14.0487	17.1139	natural	natural	planted/constructed	P. australi in natural marsh	9	introduce exotic species to local marsh		N/A
aEO59	EO28	Exotic Spartina alterniflora invasion alters ecosystem-atmosphere exchange of CH4 and N2O and carbon sequestration in a coastal salt marsh in China	Yuan et al	2015	field observation	Marsh	Mitigation	Ecological function	carbon storage	carbon storage	soil organic carbon	g C kg-1	Yancheng city, Jiangsu Province, China	33.387500, 120.123330	3	3.95	0.25	3	13.55	0.42	22.1625	22.1625	41.5979	natural	natural	planted/constructed	S. salsa in natural marsh	9	introduce exotic species to local marsh		N/A
aEO60	EO28	Exotic Spartina alterniflora invasion alters ecosystem-atmosphere exchange of CH4 and N2O and carbon sequestration in a coastal salt marsh in China	Yuan et al	2015	field observation	Marsh	Mitigation	Ecological function	GHG emission	GHG emission	CH4 emission	kg CH4 ha-1	Yancheng city, Jiangsu Province, China	33.387500, 120.123330	3	4.88	2.1	3	16.98	4.4	2.80044	-2.80044	1.3202	natural	natural	planted/constructed	P. australi in natural marsh	9	introduce exotic species to local marsh		N/A
aEO61	EO28	Exotic Spartina alterniflora invasion alters ecosystem-atmosphere exchange of CH4 and N2O and carbon sequestration in a coastal salt marsh in China	Yuan et al	2015	field observation	Marsh	Mitigation	Ecological function	GHG emission	GHG emission	CH4 emission	kg CH4 ha-1	Yancheng city, Jiangsu Province, China	33.387500, 120.123330	3	10.79	1.8	3	16.98	4.4	1.46924	-1.46924	0.846554	natural	natural	planted/constructed	S. salsa in natural marsh	9	introduce exotic species to local marsh		N/A
aEO62	EO28	Exotic Spartina alterniflora invasion alters ecosystem-atmosphere exchange of CH4 and N2O and carbon sequestration in a coastal salt marsh in China	Yuan et al	2015	field observation	Marsh	Mitigation	Ecological function	GHG emission	GHG emission	NO2 emission	kg NO2 ha-1	Yancheng city, Jiangsu Province, China	33.387500, 120.123330	3	0.56	0.23	3	-0.51	0.092	-4.87396	4.87396	2.64629	natural	natural	planted/constructed	S. salsa in natural marsh	9	introduce exotic species to local marsh		N/A
aEO63	EO28	Exotic Spartina alterniflora invasion alters ecosystem-atmosphere exchange of CH4 and N2O and carbon sequestration in a coastal salt marsh in China	Yuan et al	2015	field observation	Marsh	Mitigation	Ecological function	GHG emission	GHG emission	NO2 emission	kg NO2 ha-1	Yancheng city, Jiangsu Province, China	33.387500, 120.123330	3	-0.25	0.09	3	-0.51	0.092	-2.27953	2.27953	1.09969	natural	natural	planted/constructed		9	introduce exotic species to local marsh		N/A
aEO64	EO29	Exotic Spartina alterniflora invasion increases CH4 while reduces CO2 emissions from mangrove wetland soils in southeastern China	Gao et al	2018	field observation	Mangrove	Mitigation	Ecological function	GHG emission	GHG emission	CO2 emission	mg m-2 h-1	Fujian Province, China	23.90083333, 117.43583333	3	23.96	148	3	4.2	98	-0.125612	0.125612	0.667982	natural	natural	planted/constructed	A. marina in natural mangrove	38	introduce exotic species to local marsh		N/A
aEO65	EO29	Exotic Spartina alterniflora invasion increases CH4 while reduces CO2 emissions from mangrove wetland soils in southeastern China	Gao et al	2018	field observation	Mangrove	Mitigation	Ecological function	GHG emission	GHG emission	CO2 emission	mg m-2 h-1	Fujian Province, China	23.90083333, 117.43583333	3	30.24	99.1	3	4.2	98	-0.210823	0.210823	0.670371	natural	natural	planted/constructed	K. obovata in natural mangrove	38	introduce exotic species to local marsh		N/A
aEO66	EO29	Exotic Spartina alterniflora invasion increases CH4 while reduces CO2 emissions from mangrove wetland soils in southeastern China	Gao et al	2018	field observation	Mangrove	Mitigation	Ecological function	GHG emission	GHG emission	CH4 emission	µgm−2 h−1	Fujian Province, China	23.90083333, 117.43583333	3	452.2	232	3	2261.23	432	4.16285	-4.16285	2.11077	natural	natural	planted/constructed	A. marina in natural mangrove	38	introduce exotic species to local marsh		N/A
aEO67	EO29	Exotic Spartina alterniflora invasion increases CH4 while reduces CO2 emissions from mangrove wetland soils in southeastern China	Gao et al	2018	field observation	Mangrove	Mitigation	Ecological function	GHG emission	GHG emission	CH4 emission	µgm−2 h−1	Fujian Province, China	23.90083333, 117.43583333	3	39.7	9.8	3	2261.23	432	5.80112	-5.80112	3.47108	natural	natural	planted/constructed	K. obovata in natural mangrove	38	introduce exotic species to local marsh		N/A
aEO68	EO30	Fighting carbon loss of degraded peatlands by jump-starting ecosystem functioning with ecological restoration	Kareksela et al	2015	field observation	Wetland	Mitigation	Ecological function	carbon storage	carbon storage	Surface layer sequestered C	g m−2 yr−1	South Finland	28.907070, -81.264610	10	178.2	13.3	19	116.3	12.7	-4.66258	-4.66258	0.527453	natural	natural	restored/rehabilitated	Eriophorum vaginatum, tall sedges (e.g. Carex rostrata), and Sphagnum mosses	2022-03-12	reviously drained and restored		N/A
aEO69	EO31	Greenhouse gas emissions and carbon sequestration potential in restored wetlands of the Canadian prairie pothole region	Badiou et al	2011	field observation	Wetland	Mitigation	Ecological function	GHG emission	GHG emission	CH4 emission	g CH4 ha-1 day-1	Prairie Pothole Region of Canada	55.170640, -118.692430	22	42	12	14	13	3.4	-2.93456	2.93456	0.236489	natural	natural	restored/rehabilitated		<5			N/A
aEO70	EO31	Greenhouse gas emissions and carbon sequestration potential in restored wetlands of the Canadian prairie pothole region	Badiou et al	2011	field observation	Wetland	Mitigation	Ecological function	GHG emission	GHG emission	CH4 emission	g CH4 ha-1 day-1	Prairie Pothole Region of Canada	55.170640, -118.692430	22	42	12	26	70	22	1.51886	-1.51886	0.107947	natural	natural	restored/rehabilitated		>5			N/A
aEO71	EO31	Greenhouse gas emissions and carbon sequestration potential in restored wetlands of the Canadian prairie pothole region	Badiou et al	2011	field observation	Wetland	Mitigation	Ecological function	GHG emission	GHG emission	CH4 emission	g CH4 ha-1 day-1	Prairie Pothole Region of Canada	55.170640, -118.692430	22	457	312	14	205	129	-0.955565	0.955565	0.129565	natural	natural	restored/rehabilitated		<5			N/A
aEO72	EO31	Greenhouse gas emissions and carbon sequestration potential in restored wetlands of the Canadian prairie pothole region	Badiou et al	2011	field observation	Wetland	Mitigation	Ecological function	GHG emission	GHG emission	CH4 emission	g CH4 ha-1 day-1	Prairie Pothole Region of Canada	55.170640, -118.692430	22	457	312	26	269	132	-0.796418	0.796418	0.0905232	natural	natural	restored/rehabilitated		>5			N/A
aEO73	EO31	Greenhouse gas emissions and carbon sequestration potential in restored wetlands of the Canadian prairie pothole region	Badiou et al	2011	field observation	Wetland	Mitigation	Ecological function	GHG emission	GHG emission	N2O emission	g N2O ha-1 day-1	Prairie Pothole Region of Canada	55.170640, -118.692430	22	0.5	0.16	14	2.8	0.9	3.94156	-3.94156	0.33266	natural	natural	restored/rehabilitated		<5			N/A
aEO74	EO31	Greenhouse gas emissions and carbon sequestration potential in restored wetlands of the Canadian prairie pothole region	Badiou et al	2011	field observation	Wetland	Mitigation	Ecological function	GHG emission	GHG emission	N2O emission	g N2O ha-1 day-1	Prairie Pothole Region of Canada	55.170640, -118.692430	22	0.5	0.16	26	2	0.7	2.79828	-2.79828	0.165482	natural	natural	restored/rehabilitated		>5			N/A
aEO75	EO31	Greenhouse gas emissions and carbon sequestration potential in restored wetlands of the Canadian prairie pothole region	Badiou et al	2011	field observation	Wetland	Mitigation	Ecological function	GHG emission	GHG emission	N2O emission	g N2O ha-1 day-1	Prairie Pothole Region of Canada	55.170640, -118.692430	22	0.2	0.09	14	0.6	0.21	2.64494	-2.64494	0.214046	natural	natural	restored/rehabilitated		<5			N/A
aEO76	EO31	Greenhouse gas emissions and carbon sequestration potential in restored wetlands of the Canadian prairie pothole region	Badiou et al	2011	field observation	Wetland	Mitigation	Ecological function	GHG emission	GHG emission	N2O emission	g N2O ha-1 day-1	Prairie Pothole Region of Canada	55.170640, -118.692430	22	0.2	0.09	25	2.2	0.73	3.6643	-3.6643	0.228296	natural	natural	restored/rehabilitated		>5			N/A
aEO77	EO32	Greenhouse gas emissions from a Danish riparian wetland before and after restoration	Audet et al	2013	field observation	Wetland	Mitigation	Ecological function	GHG emission	GHG emission	N2O flux	g N m-2	Jutland, Denmark	55.926, 9.296	3	0	0.01	3	0.08	0.02	4.03701	-4.03701	2.02479	natural	natural	restored/rehabilitated		0.67	a 2-km long channelized segment of the river was restored by recreating meanders, raising the stream bed 0.5–1.0 m and disconnecting tile drains, built artificial ponds		N/A
aEO78	EO32	Greenhouse gas emissions from a Danish riparian wetland before and after restoration	Audet et al	2013	field observation	Wetland	Mitigation	Ecological function	GHG emission	GHG emission	N2O flux	g N m-2	Jutland, Denmark	55.926, 9.296	3	2.56	1.41	3	1.22	0.61	-0.984205	0.984205	0.747388	natural	natural	restored/rehabilitated		0.67	a 2-km long channelized segment of the river was restored by recreating meanders, raising the stream bed 0.5–1.0 m and disconnecting tile drains, built artificial ponds		N/A
aEO79	EO32	Greenhouse gas emissions from a Danish riparian wetland before and after restoration	Audet et al	2013	field observation	Wetland	Mitigation	Ecological function	GHG emission	GHG emission	N2O flux	g N m-2	Jutland, Denmark	55.926, 9.296	3	0.02	0.01	3	0.05	0.04	0.821016	-0.821016	0.722839	natural	natural	restored/rehabilitated		0.67	a 2-km long channelized segment of the river was restored by recreating meanders, raising the stream bed 0.5–1.0 m and disconnecting tile drains, built artificial ponds		N/A
aEO80	EO32	Greenhouse gas emissions from a Danish riparian wetland before and after restoration	Audet et al	2013	field observation	Wetland	Mitigation	Ecological function	GHG emission	GHG emission	CH4 flux	g CH4 m-2	Jutland, Denmark	55.926, 9.296	3	-0.04	0.06	3	31.68	3.05	11.7329	-11.7329	12.1384	natural	natural	restored/rehabilitated		0.67	a 2-km long channelized segment of the river was restored by recreating meanders, raising the stream bed 0.5–1.0 m and disconnecting tile drains, built artificial ponds		N/A
aEO81	EO32	Greenhouse gas emissions from a Danish riparian wetland before and after restoration	Audet et al	2013	field observation	Wetland	Mitigation	Ecological function	GHG emission	GHG emission	CH4 flux	g CH4 m-2	Jutland, Denmark	55.926, 9.296	3	-0.06	0.01	3	-0.06	0.04	0	0	0.666667	natural	natural	restored/rehabilitated		0.67	a 2-km long channelized segment of the river was restored by recreating meanders, raising the stream bed 0.5–1.0 m and disconnecting tile drains, built artificial ponds		N/A
aEO82	EO32	Greenhouse gas emissions from a Danish riparian wetland before and after restoration	Audet et al	2013	field observation	Wetland	Mitigation	Ecological function	GHG emission	GHG emission	CH4 flux	g CH4 m-2	Jutland, Denmark	55.926, 9.296	3	-0.19	0.04	3	-0.1	0.02	2.27082	-2.27082	1.09639	natural	natural	restored/rehabilitated		0.67	a 2-km long channelized segment of the river was restored by recreating meanders, raising the stream bed 0.5–1.0 m and disconnecting tile drains, built artificial ponds		N/A
aEO83	EO32	Greenhouse gas emissions from a Danish riparian wetland before and after restoration	Audet et al	2013	field observation	Wetland	Mitigation	Ecological function	GHG emission	GHG emission	Ecosystem respiration carbon	g CO2 m-2	Jutland, Denmark	55.926, 9.296	3	1136	31	3	738	91	-4.67149	4.67149	2.48523	natural	natural	restored/rehabilitated		0.67	a 2-km long channelized segment of the river was restored by recreating meanders, raising the stream bed 0.5–1.0 m and disconnecting tile drains, built artificial ponds		N/A
aEO84	EO32	Greenhouse gas emissions from a Danish riparian wetland before and after restoration	Audet et al	2013	field observation	Wetland	Mitigation	Ecological function	GHG emission	GHG emission	Ecosystem respiration carbon	g CO2 m-2	Jutland, Denmark	55.926, 9.296	3	1432	84	3	1297	323	-0.456431	0.456431	0.684027	natural	natural	restored/rehabilitated		0.67	a 2-km long channelized segment of the river was restored by recreating meanders, raising the stream bed 0.5–1.0 m and disconnecting tile drains, built artificial ponds		N/A
aEO85	EO32	Greenhouse gas emissions from a Danish riparian wetland before and after restoration	Audet et al	2013	field observation	Wetland	Mitigation	Ecological function	GHG emission	GHG emission	Ecosystem respiration carbon	g CO2 m-2	Jutland, Denmark	55.926, 9.296	3	1512	2	3	1568	406	0.155637	-0.155637	0.668685	natural	natural	restored/rehabilitated		0.67	a 2-km long channelized segment of the river was restored by recreating meanders, raising the stream bed 0.5–1.0 m and disconnecting tile drains, built artificial ponds		N/A
aEO86	EO34	Greenhouse gas fluxes in southeastern U.S. coastal plain wetlands under contrasting land uses	Morse et al	2012	field observation	Wetland	Mitigation	Ecological function	GHG emission	GHG emission	CH4 flux	mg C m-2 h-1	Albemarle Peninsula, US	40.629730, -73.733170	5	0.09	0.03	5	0.01	0.009	-3.26074	3.26074	0.93162	natural	natural	restored/rehabilitated		3			N/A
aEO87	EO34	Greenhouse gas fluxes in southeastern U.S. coastal plain wetlands under contrasting land uses	Morse et al	2012	field observation	Wetland	Mitigation	Ecological function	GHG emission	GHG emission	CH4 flux	mg C m-2 h-1	Albemarle Peninsula, US	40.629730, -73.733170	5	0.9	0.3	5	1.2	0.38	0.791047	-0.791047	0.431288	natural	natural	restored/rehabilitated		3			N/A
aEO88	EO34	Greenhouse gas fluxes in southeastern U.S. coastal plain wetlands under contrasting land uses	Morse et al	2012	field observation	Wetland	Mitigation	Ecological function	GHG emission	GHG emission	N2O flux	mg N m-2 h-1	Albemarle Peninsula, US	40.629730, -73.733170	5	0.19	0.04	5	0.045	0.023	-4.01181	4.01181	1.20473	natural	natural	restored/rehabilitated		3			N/A
aEO89	EO34	Greenhouse gas fluxes in southeastern U.S. coastal plain wetlands under contrasting land uses	Morse et al	2012	field observation	Wetland	Mitigation	Ecological function	GHG emission	GHG emission	N2O flux	mg N m-2 h-1	Albemarle Peninsula, US	40.629730, -73.733170	5	0.036	0.012	5	0.05	0.02	0.766282	-0.766282	0.429359	natural	natural	restored/rehabilitated		3			N/A
aEO90	EO34	Greenhouse gas fluxes in southeastern U.S. coastal plain wetlands under contrasting land uses	Morse et al	2012	field observation	Wetland	Mitigation	Ecological function	GHG emission	GHG emission	CO2 flux	mg C m-2 h-1	Albemarle Peninsula, US	40.629730, -73.733170	5	474	63	5	329	39	-2.49828	2.49828	0.712071	natural	natural	restored/rehabilitated		3			N/A
aEO91	EO34	Greenhouse gas fluxes in southeastern U.S. coastal plain wetlands under contrasting land uses	Morse et al	2012	field observation	Wetland	Mitigation	Ecological function	GHG emission	GHG emission	CO2 flux	mg C m-2 h-1	Albemarle Peninsula, US	40.629730, -73.733170	5	302	22	5	151	23	-6.05665	6.05665	2.23415	natural	natural	restored/rehabilitated		3			N/A
aEO92	EO35	Growing season carbon dioxide and methane exchange at a restored peatland on the Western Boreal Plain	Strack et al	2014	field observation	Wetland	Mitigation	Ecological function	carbon storage	carbon storage	carbon storage	g C m-2 day-1	Wandering River, Alberta, Canada	55.293, -112.475	3	7.7	2.3	12	-7.8	2.6	-5.70596	5.70596	1.50193	natural	natural	restored/rehabilitated		3			N/A
aEO93	EO35	Growing season carbon dioxide and methane exchange at a restored peatland on the Western Boreal Plain	Strack et al	2014	field observation	Wetland	Mitigation	Ecological function	carbon storage	carbon storage	carbon storage	g C m-2 day-1	Wandering River, Alberta, Canada	55.293, -112.475	3	7.7	2.3	12	-16.8	2.3	-10.0235	10.0235	3.76569	natural	natural	restored/rehabilitated		3			N/A
aEO94	EO35	Growing season carbon dioxide and methane exchange at a restored peatland on the Western Boreal Plain	Strack et al	2014	field observation	Wetland	Mitigation	Ecological function	GHG emission	GHG emission	CH4 flux	mg C m-2 day-1	Wandering River, Alberta, Canada	55.293, -112.475	3	-2.94	1	12	-0.6	0.4	4.09426	-4.09426	0.975431	natural	natural	restored/rehabilitated		3			N/A
aEO95	EO35	Growing season carbon dioxide and methane exchange at a restored peatland on the Western Boreal Plain	Strack et al	2014	field observation	Wetland	Mitigation	Ecological function	GHG emission	GHG emission	CH4 flux	mg C m-2 day-1	Wandering River, Alberta, Canada	55.293, -112.475	3	-2.94	1	12	95.6	24.7	4.08045	-4.08045	0.971668	natural	natural	restored/rehabilitated		3			N/A
aEO96	EO36	Hydroperiod, soil moisture and bioturbation are critical drivers of greenhouse gas fluxes and vary as a function of landuse change in mangroves of Sulawesi, Indonesia	Cameron et al	2019	field observation	Mangrove	Mitigation	Ecological function	GHG emission	GHG emission	CO2 flux	Mg CO2 ha−1 yr-1	Sulawesi, Indonesia	-2.210920, 119.315170	3	17.6	1.37	6	14.7	1.2	-2.0591	2.0591	0.735549	natural	natural	restored/rehabilitated		4			N/A
aEO97	EO37	Impact of Peatland Restoration on Soil Microbial Activity and Nematode Communities	Bobuľská et al	2020	field observation	Wetland	Mitigation	Ecological function	carbon storage	biomass	Biomass	mg	Slovakia	48.669025, 19.699024	30	0.38	1.15022	30	0.13	0.438178	-0.283509	-0.283509	0.0673365	natural	natural	restored/rehabilitated	Sphagnum sp., Carex limosa, Primula farinosa, Parnassia palustris, Pinguicula vulgaris	5			N/A
aEO98	EO37	Impact of Peatland Restoration on Soil Microbial Activity and Nematode Communities	Bobuľská et al	2020	field observation	Wetland	Mitigation	Ecological function	carbon storage	biomass	Biomass	mg	Slovakia	48.669025, 19.699024	30	0.37	0.985901	30	0.13	0.438178	-0.310505	-0.310505	0.0674701	natural	natural	restored/rehabilitated	Sphagnum sp., Carex limosa, Primula farinosa, Parnassia palustris, Pinguicula vulgaris	5			N/A
aEO99	EO38	Limits on carbon sequestration in arid blue carbon ecosystems	Schile et al	2017	field observation	Mangrove	Mitigation	Ecological function	carbon storage	biomass	Aboveground biomass C stock	Mg C ha-1	UAE	29.379980, 47.973940	18	37.7	28.35	7	2	1.23	-1.41587	-1.41587	0.238507	natural	natural	planted/constructed	Avicennia marina	50			N/A
aEO100	EO38	Limits on carbon sequestration in arid blue carbon ecosystems	Schile et al	2017	field observation	Mangrove	Mitigation	Ecological function	carbon storage	biomass	Belowground biomass	Mg C ha-1	UAE	29.379980, 47.973940	18	24.6	11.8	7	1.5	0.97	-2.19921	-2.19921	0.295143	natural	natural	planted/constructed	Avicennia marina	50			N/A
aEO101	EO38	Limits on carbon sequestration in arid blue carbon ecosystems	Schile et al	2017	field observation	Mangrove	Mitigation	Ecological function	carbon storage	biomass	Total biomass	Mg C ha-1	UAE	29.379980, 47.973940	18	62.1	35.05	7	3.6	2.29	-1.87583	-1.87583	0.268788	natural	natural	planted/constructed	Avicennia marina	50			N/A
aEO102	EO38	Limits on carbon sequestration in arid blue carbon ecosystems	Schile et al	2017	field observation	Mangrove	Mitigation	Ecological function	carbon storage	carbon storage	Total carbon stock	Mg C ha-1	UAE	29.379980, 47.973940	18	218.4	110	7	105.7	32.75	-1.13474	-1.13474	0.224165	natural	natural	planted/constructed	Avicennia marina	50			N/A
aEO103	EO39	Marsh construction techniques influence net plant carbon capture by emergent and submerged vegetation in a brackish marsh in the northwestern Gulf of Mexico	Madrid et al	2012	field observation	Marsh	Mitigation	Ecological function	carbon storage	carbon storage	Net annual primary production	kg m-2	Port Arthur, Texas, USA	29.872311, -93.934196	3	6.75	0	3	2.71	0.82	-5.55933	-5.55933	3.24218	natural	natural	restored/rehabilitated	Spartina alterniflora cv. Vermilion	3	excavated, filled, pump		N/A
aEO104	EO39	Marsh construction techniques influence net plant carbon capture by emergent and submerged vegetation in a brackish marsh in the northwestern Gulf of Mexico	Madrid et al	2012	field observation	Marsh	Mitigation	Ecological function	carbon storage	carbon storage	Net annual primary production	kg m-2	Port Arthur, Texas, USA	29.872311, -93.934196	3	2.96	0	3	1.49	0.82	-2.02283	-2.02283	1.00765	natural	natural	restored/rehabilitated	Spartina alterniflora cv. Vermilion	4	excavated, filled, pump		N/A
aEO105	EO39	Marsh construction techniques influence net plant carbon capture by emergent and submerged vegetation in a brackish marsh in the northwestern Gulf of Mexico	Madrid et al	2012	field observation	Marsh	Mitigation	Ecological function	carbon storage	carbon storage	carbon storage	kg m-2	Port Arthur, Texas, USA	29.872311, -93.934196	3	2.71	0	3	1.07	0.38	-4.86985	-4.86985	2.64295	natural	natural	restored/rehabilitated	Spartina alterniflora cv. Vermilion	3	excavated, filled, pump		N/A
aEO106	EO40	Methane and carbon dioxide emissions from cultivated and native mangrove species in Dongzhai Harbor, Hainan	Sheng et al	2021	field observation	Mangrove	Mitigation	Ecological function	GHG emission	GHG emission	CH4 flux	μmol m-2 s-1	Haikou city, Hainan, China	20.041710, 110.340650	24	0.58	0.02	24	0.57	0.05	-0.258304	0.258304	0.0840283	natural	natural	planted/constructed	K. obovata, S. apetala				N/A
aEO107	EO40	Methane and carbon dioxide emissions from cultivated and native mangrove species in Dongzhai Harbor, Hainan	Sheng et al	2021	field observation	Mangrove	Mitigation	Ecological function	GHG emission	GHG emission	CO2 flux	μmol m-2 s-1	Haikou city, Hainan, China	20.041710, 110.340650	24	1.54	0.15	24	3.64	0.35	7.67123	-7.67123	0.696331	natural	natural	planted/constructed	K. obovata, S. apetala				N/A
aEO108	EO41a	Monitoring the Sediment Surface Elevation Change across a Chronosequence of Restored Stands of Tropical Mangroves and Their Contemporary Carbon Sequestration in Soil Pool	Castillo et al	2022	field observation	Mangrove	Mitigation	Ecological function	carbon storage	carbon storage	Soil C Sequestration Rate	gC m−2 year−1	Manila, Phillippines	14.599512, 120.984222	3	-94.5	64.0859	3	226.3	162.813	2.06882	2.06882	1.02333	natural	natural	planted/constructed		3			N/A
aEO109	EO41a	Monitoring the Sediment Surface Elevation Change across a Chronosequence of Restored Stands of Tropical Mangroves and Their Contemporary Carbon Sequestration in Soil Pool	Castillo et al	2022	field observation	Mangrove	Mitigation	Ecological function	carbon storage	carbon storage	Soil C Sequestration Rate	gC m−2 year−1	Manila, Phillippines	14.599512, 120.984222	3	-94.5	64.0859	3	123.6	164.545	1.39367	1.39367	0.828525	natural	natural	planted/constructed		10			N/A
aEO110	EO41a	Monitoring the Sediment Surface Elevation Change across a Chronosequence of Restored Stands of Tropical Mangroves and Their Contemporary Carbon Sequestration in Soil Pool	Castillo et al	2022	field observation	Mangrove	Mitigation	Ecological function	carbon storage	carbon storage	Soil C Sequestration Rate	gC m−2 year−1	Manila, Phillippines	14.599512, 120.984222	3	-94.5	64.0859	3	9	240.755	0.468764	0.468764	0.684978	natural	natural	planted/constructed		25			N/A
aEO111	EO41b	Multistate assessment of wetland restoration on CO2 and N2O emissions and soil bacterial communities	Kluber et al	2014	field observation	Wetland	Mitigation	Ecological function	GHG emission	GHG emission	N2O flux	mg m-2 day-1	Delaware, Maryland, and Virginia		36	4.7	11.4	36	15.5	52.2	0.282783	-0.282783	0.0561109	natural	natural	restored/rehabilitated					N/A
aEO112	EO42	Net Ecosystem Production and Carbon Greenhouse Gas Fluxes in Three Prairie Wetlands	Bortolotti et al	2016	field observation	Wetland	Mitigation	Ecological function	GHG emission	GHG emission	CO2 flux	mmol CO2 m-2 day-	Saskatchewan, Canada	54.499489, -105.684868	8	19.4	233.062	8	67.5	241.265	0.191689	-0.191689	0.251148	natural	natural	restored/rehabilitated	Prairie Wetlands	7 to 14	building earth berms across drainage ditches and allowing the basin to refill with precipitation and runoff. An open-water zone encompassed by a ring of emergent vegetation characterized each site and 19 of 24 sites supported high (50–100%) submersed aquatic vegetation (SAV) coverage within their basins.		N/A
aEO113	EO42	Net Ecosystem Production and Carbon Greenhouse Gas Fluxes in Three Prairie Wetlands	Bortolotti et al	2016	field observation	Wetland	Mitigation	Ecological function	GHG emission	GHG emission	CO2 flux	mmol CO2 m-2 day-	Saskatchewan, Canada	54.499489, -105.684868	8	19.4	233.062	8	162	655.347	0.274073	-0.274073	0.252347	natural	natural	restored/rehabilitated	Prairie Wetlands	1 to 3	building earth berms across drainage ditches and allowing the basin to refill with precipitation and runoff. An open-water zone encompassed by a ring of emergent vegetation characterized each site and 19 of 24 sites supported high (50–100%) submersed aquatic vegetation (SAV) coverage within their basins.		N/A
aEO114	EO42	Net Ecosystem Production and Carbon Greenhouse Gas Fluxes in Three Prairie Wetlands	Bortolotti et al	2016	field observation	Wetland	Mitigation	Ecological function	GHG emission	GHG emission	CH4 flux	mmol CH4 m-2 day-	Saskatchewan, Canada	54.499489, -105.684868	8	0.8	3.11127	8	0.7	3.39411	-0.0290343	0.0290343	0.250026	natural	natural	restored/rehabilitated	Prairie Wetlands	7 to 14	building earth berms across drainage ditches and allowing the basin to refill with precipitation and runoff. An open-water zone encompassed by a ring of emergent vegetation characterized each site and 19 of 24 sites supported high (50–100%) submersed aquatic vegetation (SAV) coverage within their basins.		N/A
aEO115	EO42	Net Ecosystem Production and Carbon Greenhouse Gas Fluxes in Three Prairie Wetlands	Bortolotti et al	2016	field observation	Wetland	Mitigation	Ecological function	GHG emission	GHG emission	CH4 flux	mmol CH4 m-2 day-	Saskatchewan, Canada	54.499489, -105.684868	8	0.8	3.11127	8	13.3	56.8514	0.293494	-0.293494	0.252692	natural	natural	restored/rehabilitated	Prairie Wetlands	1 to 3	building earth berms across drainage ditches and allowing the basin to refill with precipitation and runoff. An open-water zone encompassed by a ring of emergent vegetation characterized each site and 19 of 24 sites supported high (50–100%) submersed aquatic vegetation (SAV) coverage within their basins.		N/A
aEO116	EO43	Organic carbon inventories in natural and restored Ecuadorian mangrove forests	DelVecchia et al	2014	field observation	Mangrove	Mitigation	Ecological function	carbon storage	biomass	Aboveground biomass C stock	mg C ha-1	Esmeraldas Province, Ecuador	0.951960, -79.656110	18	100.7	121.764	12	35	25.9808	-0.664018	-0.664018	0.146238	natural	natural	restored/rehabilitated	Rhizophora mangle) with scattered white (Laguncularia racemosa) and black mangroves (Avicennia germinans) at the fringes	10	planting of red mangrove propagules gathered from existing populations, are characterized by smaller trees with more uniform ages		N/A
aEO117	EO43	Organic carbon inventories in natural and restored Ecuadorian mangrove forests	DelVecchia et al	2014	field observation	Mangrove	Mitigation	Ecological function	carbon storage	biomass	Aboveground biomass C stock	mg C ha-1	Esmeraldas Province, Ecuador	0.951960, -79.656110	18	100.7	121.764	6	93.3	2.44949	-0.0667428	-0.0667428	0.222315	natural	natural	restored/rehabilitated	Rhizophora mangle) with scattered white (Laguncularia racemosa) and black mangroves (Avicennia germinans) at the fringes	20	converted from halophytic ferns to mangrove		N/A
aEO118	EO43	Organic carbon inventories in natural and restored Ecuadorian mangrove forests	DelVecchia et al	2014	field observation	Mangrove	Mitigation	Ecological function	carbon storage	carbon storage	Sediment C storage	mg C ha-1	Esmeraldas Province, Ecuador	0.951960, -79.656110	18	375.7	586.757	12	343	290.985	-0.0646337	-0.0646337	0.138959	natural	natural	restored/rehabilitated	Rhizophora mangle) with scattered white (Laguncularia racemosa) and black mangroves (Avicennia germinans) at the fringes	10	planting of red mangrove propagules gathered from existing populations, are characterized by smaller trees with more uniform ages		N/A
aEO119	EO43	Organic carbon inventories in natural and restored Ecuadorian mangrove forests	DelVecchia et al	2014	field observation	Mangrove	Mitigation	Ecological function	carbon storage	carbon storage	Sediment C storage	mg C ha-1	Esmeraldas Province, Ecuador	0.951960, -79.656110	18	375.7	586.757	6	304	164.116	-0.13269	-0.13269	0.222589	natural	natural	restored/rehabilitated	Rhizophora mangle) with scattered white (Laguncularia racemosa) and black mangroves (Avicennia germinans) at the fringes	20	converted from halophytic ferns to mangrove		N/A
aEO120	EO44	Organic matter accumulation in a restored peatland: Evaluating restoration success	Lucchese et al	2010	field observation	Wetland	Mitigation	Ecological function	carbon storage	carbon storage	net primary productivity	g m−2 yr−	Québec	47.88388889, -69.45027778	2	0.4	0	74	179	515	0.345611	0.345611	0.514299	natural	natural	restored/rehabilitated	Sphagnum	6	dyked along topographical contour lines (Fig. 1) to better redistribute water during the rewetting process. The average resid- ual peat depths of the cutover peatland was 1.5 m, and the peatland is underlain by a layer of marine clay that hinders vertical flow through the base of the peat deposi		N/A
aEO121	EO45	Partitioning net ecosystem carbon exchange of native and invasive plant communities by vegetation cover in an urban tidal wetland in the New Jersey Meadowlands (USA)	Duman & Schafer	2018	field observation	Wetland	Mitigation	Ecological function	GHG emission	GHG emission	CO2 flux	gC m−2 yr−	Carlstadt, New Jersey	40.839279, -74.095467	6000	522	47	6000	239	339	-1.16934	1.16934	0.000390306	natural	natural	restored/rehabilitated	S. alterniflora	14	standing P. australis was removed along with the top layer of the soil. It was then ground up, and mixed with site mud and compressed on top of a coconut mat so that S. alterniflora could be planted. The site has been actively managed following the mitigation campaigns by herbicide spraying to prevent invasive P. australis from returning		N/A
aEO122	EO45	Partitioning net ecosystem carbon exchange of native and invasive plant communities by vegetation cover in an urban tidal wetland in the New Jersey Meadowlands (USA)	Duman & Schafer	2018	field observation	Wetland	Mitigation	Ecological function	GHG emission	GHG emission	CO2 flux	gC m−2 yr−	Carlstadt, New Jersey	40.839279, -74.095467	6000	-422	55	6000	-266	19	3.79113	-3.79113	0.000932195	natural	natural	restored/rehabilitated	S. alterniflora	14	standing P. australis was removed along with the top layer of the soil. It was then ground up, and mixed with site mud and compressed on top of a coconut mat so that S. alterniflora could be planted. The site has been actively managed following the mitigation campaigns by herbicide spraying to prevent invasive P. australis from returning		N/A
aEO123	EO45	Partitioning net ecosystem carbon exchange of native and invasive plant communities by vegetation cover in an urban tidal wetland in the New Jersey Meadowlands (USA)	Duman & Schafer	2018	field observation	Wetland	Mitigation	Ecological function	GHG emission	GHG emission	CO2 flux	gC m−2 yr−	Carlstadt, New Jersey	40.839279, -74.095467	6000	540.5	55.5	6000	231	17	-7.54018	7.54018	0.00270226	natural	natural	restored/rehabilitated	S. alterniflora	15	standing P. australis was removed along with the top layer of the soil. It was then ground up, and mixed with site mud and compressed on top of a coconut mat so that S. alterniflora could be planted. The site has been actively managed following the mitigation campaigns by herbicide spraying to prevent invasive P. australis from returning		N/A
aEO124	EO45	Partitioning net ecosystem carbon exchange of native and invasive plant communities by vegetation cover in an urban tidal wetland in the New Jersey Meadowlands (USA)	Duman & Schafer	2018	field observation	Wetland	Mitigation	Ecological function	GHG emission	GHG emission	CO2 flux	gC m−2 yr−	Carlstadt, New Jersey	40.839279, -74.095467	6000	-369.5	38.5	6000	-157.5	17	7.12334	-7.12334	0.00244758	natural	natural	restored/rehabilitated	S. alterniflora	15	standing P. australis was removed along with the top layer of the soil. It was then ground up, and mixed with site mud and compressed on top of a coconut mat so that S. alterniflora could be planted. The site has been actively managed following the mitigation campaigns by herbicide spraying to prevent invasive P. australis from returning		N/A
aEO125	EO45	Partitioning net ecosystem carbon exchange of native and invasive plant communities by vegetation cover in an urban tidal wetland in the New Jersey Meadowlands (USA)	Duman & Schafer	2018	field observation	Wetland	Mitigation	Ecological function	GHG emission	GHG emission	CO2 flux	gC m−2 yr−	Carlstadt, New Jersey	40.839279, -74.095467	6000	611	91	6000	349.5	25.5	-3.91294	3.91294	0.000971296	natural	natural	restored/rehabilitated	S. alterniflora	16	standing P. australis was removed along with the top layer of the soil. It was then ground up, and mixed with site mud and compressed on top of a coconut mat so that S. alterniflora could be planted. The site has been actively managed following the mitigation campaigns by herbicide spraying to prevent invasive P. australis from returning		N/A
aEO126	EO45	Partitioning net ecosystem carbon exchange of native and invasive plant communities by vegetation cover in an urban tidal wetland in the New Jersey Meadowlands (USA)	Duman & Schafer	2018	field observation	Wetland	Mitigation	Ecological function	GHG emission	GHG emission	CO2 flux	gC m−2 yr−	Carlstadt, New Jersey	40.839279, -74.095467	6000	-874	159	6000	-329.5	30.5	4.756	-4.756	0.00127581	natural	natural	restored/rehabilitated	S. alterniflora	16	standing P. australis was removed along with the top layer of the soil. It was then ground up, and mixed with site mud and compressed on top of a coconut mat so that S. alterniflora could be planted. The site has been actively managed following the mitigation campaigns by herbicide spraying to prevent invasive P. australis from returning		N/A
aEO127	EO45	Partitioning net ecosystem carbon exchange of native and invasive plant communities by vegetation cover in an urban tidal wetland in the New Jersey Meadowlands (USA)	Duman & Schafer	2018	field observation	Wetland	Mitigation	Ecological function	GHG emission	GHG emission	CO2 flux	gC m−2 yr−	Carlstadt, New Jersey	40.839279, -74.095467	6000	117.5	214.5	6000	107.5	19	-0.0656695	0.0656695	0.000333513	natural	natural	restored/rehabilitated	S. alterniflora	17	standing P. australis was removed along with the top layer of the soil. It was then ground up, and mixed with site mud and compressed on top of a coconut mat so that S. alterniflora could be planted. The site has been actively managed following the mitigation campaigns by herbicide spraying to prevent invasive P. australis from returning		N/A
aEO128	EO47	Rewetting Decreases Carbon Emissions from the Zoige Alpine Peatland on the Tibetan Plateau	Cui et al	2017	field observation	Wetland	Mitigation	Ecological function	GHG emission	GHG emission	CO2 equivalence of CH4 flux	mg CO2 m−2 h−1	Sichuan Province, China	30.142080, 102.960701	15	26.9	2.6	15	62.5	4.3	9.74803	-9.74803	1.71707	natural	natural	restored/rehabilitated	Kobresia tibetica, Cremanthodium pleurocaule, and Potentilla		rewetting		N/A
aEO129	EO47	Rewetting Decreases Carbon Emissions from the Zoige Alpine Peatland on the Tibetan Plateau	Cui et al	2017	field observation	Wetland	Mitigation	Ecological function	GHG emission	GHG emission	Total carbon emission	mg CO2 m−2 h−1	Sichuan Province, China	30.142080, 102.960701	15	269.6	17.3	15	157	12.8	-7.1992	7.1992	0.997142	natural	natural	restored/rehabilitated	Kobresia tibetica, Cremanthodium pleurocaule, and Potentilla		rewetting		N/A
aEO130	EO49	Seagrass blue carbon dynamics in the Gulf of Mexico: Stocks, losses from anthropogenic disturbance, and gains through seagrass restoration	Thorhaug et al	2017	field observation	Seagrass/kelp bed	Mitigation	Ecological function	carbon storage	carbon storage	Organic carbon stocks	Mg Corg ha-1	Gulf of Mexico	25.304304, -90.065918	32	25.7	6.7	32	38.7	13.1	1.23429	1.23429	0.0744022	natural	natural	restored/rehabilitated	seagrass				N/A
aEO131	EO51	Short-term nitrogen additions can shift a coastal wetland from a sink to a source of N2O	Moseman-Valtierra et al	2011	field observation	Marsh	Mitigation	Ecological function	GHG emission	GHG emission	CH4 flux	mmol CH4 m-2 day-1	Rowley, Massachusetts	42.759, 70.891	5	352	131.928	5	601	339.212	0.873377	-0.873377	0.438139	natural	natural	restored/rehabilitated		1 hour	nitrate added		N/A
aEO132	EO51	Short-term nitrogen additions can shift a coastal wetland from a sink to a source of N2O	Moseman-Valtierra et al	2011	field observation	Marsh	Mitigation	Ecological function	GHG emission	GHG emission	N2O flux	mmol N2O m-2 day-1	Rowley, Massachusetts	42.759, 70.891	5	0	0	5	42	35.7771	1.49866	-1.49866	0.5123	natural	natural	restored/rehabilitated		1 hour	nitrate added		N/A
aEO133	EO51	Short-term nitrogen additions can shift a coastal wetland from a sink to a source of N2O	Moseman-Valtierra et al	2011	field observation	Marsh	Mitigation	Ecological function	GHG emission	GHG emission	respiration rate	mmol CO2 m-2 s-1	Rowley, Massachusetts	42.759, 70.891	5	2.4	0.67082	5	4.4	2.23607	1.09368	1.09368	0.459807	natural	natural	restored/rehabilitated		1 hour	nitrate added		N/A
aEO134	EO52	Soil carbon and nitrogen storage in recently restored and mature native Scirpus marshes in the Yangtze Estuary, China: Implications for restoration	Chen et al	2017	field observation	Marsh	Mitigation	Ecological function	carbon storage	biomass	Aboveground biomass C stock	g C m-2	Yangtze River estuary	31.05083333, 131.91916667	3	616	38.1051	3	371	17.3205	-6.60472	-6.60472	4.30186	natural	natural	restored/rehabilitated	S. mariqueter	2	high density rehabilitation		N/A
aEO135	EO52	Soil carbon and nitrogen storage in recently restored and mature native Scirpus marshes in the Yangtze Estuary, China: Implications for restoration	Chen et al	2017	field observation	Marsh	Mitigation	Ecological function	carbon storage	biomass	Aboveground biomass C stock	g C m-2	Yangtze River estuary	31.05083333, 131.91916667	3	616	38.1051	3	232	60.6218	-6.05138	-6.05138	3.71827	natural	natural	restored/rehabilitated	S. mariqueter	2	medium density		N/A
aEO136	EO52	Soil carbon and nitrogen storage in recently restored and mature native Scirpus marshes in the Yangtze Estuary, China: Implications for restoration	Chen et al	2017	field observation	Marsh	Mitigation	Ecological function	carbon storage	biomass	Aboveground biomass C stock	g C m-2	Yangtze River estuary	31.05083333, 131.91916667	3	616	38.1051	3	129	50.2295	-8.71596	-8.71596	6.99734	natural	natural	restored/rehabilitated	S. mariqueter	2	low density		N/A
aEO137	EO52	Soil carbon and nitrogen storage in recently restored and mature native Scirpus marshes in the Yangtze Estuary, China: Implications for restoration	Chen et al	2017	field observation	Marsh	Mitigation	Ecological function	carbon storage	biomass	Aboveground biomass C stock	g C m-2	Yangtze River estuary	31.05083333, 131.91916667	3	390	17.3205	3	48	3.63731	-21.8047	-21.8047	40.287	natural	natural	restored/rehabilitated	S. mariqueter	2	high density rehabilitation		N/A
aEO138	EO52	Soil carbon and nitrogen storage in recently restored and mature native Scirpus marshes in the Yangtze Estuary, China: Implications for restoration	Chen et al	2017	field observation	Marsh	Mitigation	Ecological function	carbon storage	biomass	Belowground biomass C stock	g C m-2	Yangtze River estuary	31.05083333, 131.91916667	3	295	27.7128	3	281	36.3731	-0.345467	-0.345467	0.676612	natural	natural	restored/rehabilitated	S. mariqueter	2	high density rehabilitation		N/A
aEO139	EO52	Soil carbon and nitrogen storage in recently restored and mature native Scirpus marshes in the Yangtze Estuary, China: Implications for restoration	Chen et al	2017	field observation	Marsh	Mitigation	Ecological function	carbon storage	biomass	Belowground biomass C stock	g C m-2	Yangtze River estuary	31.05083333, 131.91916667	3	295	27.7128	3	129	48.4974	-3.3534	-3.3534	1.60378	natural	natural	restored/rehabilitated	S. mariqueter	2	medium density		N/A
aEO140	EO52	Soil carbon and nitrogen storage in recently restored and mature native Scirpus marshes in the Yangtze Estuary, China: Implications for restoration	Chen et al	2017	field observation	Marsh	Mitigation	Ecological function	carbon storage	biomass	Belowground biomass C stock	g C m-2	Yangtze River estuary	31.05083333, 131.91916667	3	295	27.7128	3	49	10.3923	-9.3786	-9.3786	7.99651	natural	natural	restored/rehabilitated	S. mariqueter	2	low density		N/A
aEO141	EO52	Soil carbon and nitrogen storage in recently restored and mature native Scirpus marshes in the Yangtze Estuary, China: Implications for restoration	Chen et al	2017	field observation	Marsh	Mitigation	Ecological function	carbon storage	biomass	Belowground biomass C stock	g C m-2	Yangtze River estuary	31.05083333, 131.91916667	3	140	17.3205	3	21	2.07846	-7.69727	-7.69727	5.604	natural	natural	restored/rehabilitated	S. mariqueter	2	high density rehabilitation		N/A
aEO142	EO53	Soil development and establishment of carbon-based properties in created freshwater marshes	Hossler & Bouchard	2010	field observation	Marsh	Mitigation	Ecological function	carbon storage	carbon storage	Soil organic carbon	g C kg-1 soil	Ohio, USA	40.417286, -82.907120	4	90.6	58	5	25.6	17.4413	-1.43637	-1.43637	0.56462	natural	natural	restored/rehabilitated		3 to 8	5-20 cm soil		N/A
aEO143	EO53	Soil development and establishment of carbon-based properties in created freshwater marshes	Hossler & Bouchard	2010	field observation	Marsh	Mitigation	Ecological function	carbon storage	carbon storage	Soil organic carbon	g C kg-1 soil	Ohio, USA	40.417286, -82.907120	4	131.5	74.4	5	60	64.3988	-0.922214	-0.922214	0.497249	natural	natural	restored/rehabilitated		3 to 8	0-5 cm soil		N/A
aEO144	EO53	Soil development and establishment of carbon-based properties in created freshwater marshes	Hossler & Bouchard	2010	field observation	Marsh	Mitigation	Ecological function	carbon storage	biomass	Aboveground biomass C stock	g C m-2	Ohio, USA	40.417286, -82.907120	4	853	258	5	502	216.899	-1.32442	-1.32442	0.547449	natural	natural	restored/rehabilitated		3 to 8			N/A
aEO145	EO54	Soil organic carbon stock in natural and restored mangrove forests in pichavaram south-east coast of india	Gnanamoorthy et al	2019	field observation	Mangrove	Mitigation	Ecological function	carbon storage	carbon storage	Soil organic carbon	mg C ha-1	Vellar and Coleroon estuaries of the Cauvery delta	11.4223, 79.81	10	146	34.7851	50	86.1	53.033	-1.16762	-1.16762	0.131361	natural	natural	restored/rehabilitated		12 to 21			N/A
aEO146	EO55	Soil Organic Matter Responses to Mangrove Restoration: A Replanting Experience in Northeast Brazil	Jimenez et al	2021	field observation	Mangrove	Mitigation	Ecological function	carbon storage	carbon storage	Soil organic carbon	g cm−2	Cocó River in Ceará state, northeast Brazil	-5.63524,-35.42019	4	66.5	54.8	4	46.1	22.6	-0.422756	-0.422756	0.51117	natural	natural	restored/rehabilitated	Rhizophora mangle L. propagules	3	planted mangrove		N/A
aEO147	EO55	Soil Organic Matter Responses to Mangrove Restoration: A Replanting Experience in Northeast Brazil	Jimenez et al	2021	field observation	Mangrove	Mitigation	Ecological function	carbon storage	carbon storage	Soil organic carbon	g cm−2	Cocó River in Ceará state, northeast Brazil	-5.63524,-35.42019	4	66.5	54.8	4	41.8	7.8	-0.548162	-0.548162	0.51878	natural	natural	restored/rehabilitated	Rhizophora mangle L. propagules	7	planted mangrove		N/A
aEO148	EO55	Soil Organic Matter Responses to Mangrove Restoration: A Replanting Experience in Northeast Brazil	Jimenez et al	2021	field observation	Mangrove	Mitigation	Ecological function	carbon storage	carbon storage	Soil organic carbon	g cm−2	Cocó River in Ceará state, northeast Brazil	-5.63524,-35.42019	4	24.3	0.4	4	46.1	22.6	1.18475	1.18475	0.587728	natural	natural	restored/rehabilitated	Rhizophora mangle L. propagules	3	planted mangrove		N/A
aEO149	EO55	Soil Organic Matter Responses to Mangrove Restoration: A Replanting Experience in Northeast Brazil	Jimenez et al	2021	field observation	Mangrove	Mitigation	Ecological function	carbon storage	carbon storage	Soil organic carbon	g cm−2	Cocó River in Ceará state, northeast Brazil	-5.63524,-35.42019	4	24.3	0.4	4	41.8	7.8	2.75246	2.75246	0.973503	natural	natural	restored/rehabilitated	Rhizophora mangle L. propagules	7	planted mangrove		N/A
aEO150	EO56	Spartina alterniflora Invasion Alters Carbon Exchange and Soil Organic Carbon in Eastern Salt Marsh of China	Zhou et al	2014	field observation	Marsh	Mitigation	Ecological function	carbon storage	biomass	Aboveground biomass C stock	g m-2	Yancheng National Nature Reserve, China	33.4833, 120.6667	9	508.5	121.2	9	1177.1	311.1	2.69681	2.69681	0.424244	natural	natural	planted/constructed	S. alterniflora	40	natural species S. salsa		N/A
aEO151	EO56	Spartina alterniflora Invasion Alters Carbon Exchange and Soil Organic Carbon in Eastern Salt Marsh of China	Zhou et al	2014	field observation	Marsh	Mitigation	Ecological function	carbon storage	biomass	Aboveground biomass C stock	g m-2	Yancheng National Nature Reserve, China	33.4833, 120.6667	9	1533.9	331.5	9	1171.1	311.1	-1.07471	-1.07471	0.254305	natural	natural	planted/constructed	S. alterniflora	40	natural species P. australis		N/A
aEO152	EO60	Tree biomass and carbon stock of a community-managed mangrove forest in Bohol, Philippines	Camacho et al	2011	field observation	Mangrove	Mitigation	Ecological function	carbon storage	biomass	Total biomass	ton C ha-1	Province of Bohol, Philippines	9.849991, 124.143539	3	145.6	99.4	3	208.5	33.2	0.677256	0.677256	0.70489	natural	natural	restored/rehabilitated	Rhizophora stylosa	15	plantation		N/A
aEO153	EO60	Tree biomass and carbon stock of a community-managed mangrove forest in Bohol, Philippines	Camacho et al	2011	field observation	Mangrove	Mitigation	Ecological function	carbon storage	biomass	Total biomass	ton C ha-1	Province of Bohol, Philippines	9.849991, 124.143539	3	145.6	99.4	3	149.5	55.6	0.0386386	0.0386386	0.666791	natural	natural	restored/rehabilitated	Rhizophora stylosa	20	plantation		N/A
aEO154	EO60	Tree biomass and carbon stock of a community-managed mangrove forest in Bohol, Philippines	Camacho et al	2011	field observation	Mangrove	Mitigation	Ecological function	carbon storage	biomass	Total biomass	ton C ha-1	Province of Bohol, Philippines	9.849991, 124.143539	3	145.6	99.4	3	370.7	51.2	2.27166	2.27166	1.09671	natural	natural	restored/rehabilitated	Rhizophora stylosa	40	plantation		N/A
aEO155	EO61	Vegetation productivity of planted and unplanted created riverine wetlands in years 15-17	Stefanik et al	2017	field observation	Wetland	Mitigation	Ecological function	carbon storage	carbon storage	Aboveground net primary production	g m-2 yr-1	Ohio, USA	40.02027778, -83.01722222	12	796	342.946	12	712	353.338	-0.232919	-0.232919	0.167797	natural	natural	planted/constructed		14	plantation		N/A
aEO156	EO61	Vegetation productivity of planted and unplanted created riverine wetlands in years 15-17	Stefanik et al	2017	field observation	Wetland	Mitigation	Ecological function	carbon storage	carbon storage	Aboveground net primary production	g m-2 yr-1	Ohio, USA	40.02027778, -83.01722222	12	812	69.282	12	703	339.482	-0.429531	-0.429531	0.17051	natural	natural	planted/constructed		15	plantation		N/A
aEO157	EO61	Vegetation productivity of planted and unplanted created riverine wetlands in years 15-17	Stefanik et al	2017	field observation	Wetland	Mitigation	Ecological function	carbon storage	carbon storage	Aboveground net primary production	g m-2 yr-1	Ohio, USA	40.02027778, -83.01722222	12	866	374.123	12	673	301.377	-0.548515	-0.548515	0.172935	natural	natural	planted/constructed		16	plantation		N/A
aEO158	EO61	Vegetation productivity of planted and unplanted created riverine wetlands in years 15-17	Stefanik et al	2017	field observation	Wetland	Mitigation	Ecological function	carbon storage	biomass	Belowground net primary production	g m-2 yr-1	Ohio, USA	40.02027778, -83.01722222	12	2362	1163.94	12	2170	1049.62	-0.16726	-0.16726	0.167249	natural	natural	planted/constructed		14	plantation		N/A
aEO159	EO61	Vegetation productivity of planted and unplanted created riverine wetlands in years 15-17	Stefanik et al	2017	field observation	Wetland	Mitigation	Ecological function	carbon storage	biomass	Belowground net primary production	g m-2 yr-1	Ohio, USA	40.02027778, -83.01722222	12	2132	1413.35	12	2163	1080.8	0.0237888	0.0237888	0.166678	natural	natural	planted/constructed		15	plantation		N/A
aEO160	EO61	Vegetation productivity of planted and unplanted created riverine wetlands in years 15-17	Stefanik et al	2017	field observation	Wetland	Mitigation	Ecological function	carbon storage	biomass	Belowground net primary production	g m-2 yr-1	Ohio, USA	40.02027778, -83.01722222	12	2175	1157.01	12	1832	1063.48	-0.298003	-0.298003	0.168517	natural	natural	planted/constructed		16	plantation		N/A
aEO161	EO61	Vegetation productivity of planted and unplanted created riverine wetlands in years 15-17	Stefanik et al	2017	field observation	Wetland	Mitigation	Ecological function	carbon storage	carbon storage	Total net primary production	g m-2 yr-1	Ohio, USA	40.02027778, -83.01722222	12	3158	1236.68	12	2882	1157.01	-0.222515	-0.222515	0.167698	natural	natural	planted/constructed		14	plantation		N/A
aEO162	EO61	Vegetation productivity of planted and unplanted created riverine wetlands in years 15-17	Stefanik et al	2017	field observation	Wetland	Mitigation	Ecological function	carbon storage	carbon storage	Total net primary production	g m-2 yr-1	Ohio, USA	40.02027778, -83.01722222	12	2944	1354.46	12	2865	1118.9	-0.0613957	-0.0613957	0.166745	natural	natural	planted/constructed		15	plantation		N/A
aEO163	EO61	Vegetation productivity of planted and unplanted created riverine wetlands in years 15-17	Stefanik et al	2017	field observation	Wetland	Mitigation	Ecological function	carbon storage	carbon storage	Total net primary production	g m-2 yr-1	Ohio, USA	40.02027778, -83.01722222	12	3041	1330.22	12	2505	1600.41	-0.351662	-0.351662	0.169243	natural	natural	planted/constructed		16	plantation		N/A
aEO164	EO62	Impacts of land use on Indian mangrove forest carbon stocks: Implications for conservation and management	Bhomia et al	2017	field observation	Mangrove	Mitigation	Ecological function	carbon storage	carbon storage	Mean vegetation C Stock	Mg C ha-1	Odisha, India	20.968731, 86.745392	30	100	60.2495	6	65	26.9444	-0.604674	-0.604674	0.205078	natural	natural	planted/constructed			plantation		N/A
aEO165	EO65	Anthropogenic impacts on nitrogen fixation rates between restored and natural Mediterranean salt marshes	Moseman et al	2016	field observation	Marsh	Mitigation	Ecological function	carbon storage	biomass	belowground biomass	g	Venice, Italy	45.440845, 12.315515	12	0.3	0.207846	13	0.6	1.08167	0.365164	0.365164	0.162923	natural	natural	restored/rehabilitated		12	restored		N/A
aEO166	EO65	Anthropogenic impacts on nitrogen fixation rates between restored and natural Mediterranean salt marshes	Moseman et al	2016	field observation	Marsh	Mitigation	Ecological function	carbon storage	biomass	belowground biomass	g	Venice, Italy	45.440845, 12.315515	7	1.3	0.52915	8	0.5	0.565685	-1.37088	-1.37088	0.330501	natural	natural	restored/rehabilitated		12	restored		N/A
aEO167	EO67	Carbon stocks in natural and planted mangrove forests of Mahanadi Mangrove Wetland, East Coast of India	Sahu et al	2016	field observation	Marsh	Mitigation	Ecological function	carbon storage	biomass	mean C stock (belowground + aboveground)	Mg C ha-1	Odisha, India	20.968731, 86.745392	16	143.4	32.8	4	151.5	15.8	0.253254	0.253254	0.314103	natural	natural	planted/constructed	r Rhizophora apicul	15	plantation		N/A
aEO168	EO39	Carbon sequestration and fluxes of restored mangroves in abandoned aquaculture ponds	Sidik et al	2019	field observation	Mangrove	Mitigation	Ecological function	carbon storage	carbon storage	total net primary production	Mg C-1 ha-1 yr-1	Bali, Indonesia	-8.340539, 115.091949	3	16.6	1.90526	3	16.2	2.94449	-0.128695	-0.128695	0.668047	natural	natural	planted/constructed	Avicennia, Rhizophora	7	replanted		N/A
aEO169	EO39	Carbon sequestration and fluxes of restored mangroves in abandoned aquaculture ponds	Sidik et al	2019	field observation	Mangrove	Mitigation	Ecological function	carbon storage	carbon storage	GHG emission	Mg C-1 ha-1 yr-1	Bali, Indonesia	-8.340539, 115.091949	3	12.2	3.11769	3	7.3	2.77128	-1.32549	-1.32549	0.813077	natural	natural	planted/constructed	Avicennia, Rhizophora	7	replanted		N/A
aEO170	EO70	Salt marsh restoration with sediment-slurry application: Effects on benthic macroinvertebrates and associated soil-plant variables	Tong et al	2013	field observation	Marsh	Mitigation	Ecological function	carbon storage	biomass	Aboveground dead biomass	g m-2	Leeville, Louisiana, USA	31.143260, -93.263780	4	838	174	4	724	210	-0.513495	-0.513495	0.51648	natural	natural	restored/rehabilitated	Spartina alterniflor	10	treatment		N/A
aEO171	EO70	Salt marsh restoration with sediment-slurry application: Effects on benthic macroinvertebrates and associated soil-plant variables	Tong et al	2013	field observation	Marsh	Mitigation	Ecological function	carbon storage	biomass	Aboveground dead biomass	g m-2	Leeville, Louisiana, USA	31.143260, -93.263780	4	838	174	4	831	280	-0.0260843	-0.0260843	0.500043	natural	natural	restored/rehabilitated	Spartina alterniflor	10	treatment		N/A
aEO172	EO70	Salt marsh restoration with sediment-slurry application: Effects on benthic macroinvertebrates and associated soil-plant variables	Tong et al	2013	field observation	Marsh	Mitigation	Ecological function	carbon storage	biomass	Aboveground dead biomass	g m-2	Leeville, Louisiana, USA	31.143260, -93.263780	4	838	174	4	835	216	-0.0132867	-0.0132867	0.500011	natural	natural	restored/rehabilitated	Spartina alterniflor	10	treatment		N/A
aEO173	EO70	Salt marsh restoration with sediment-slurry application: Effects on benthic macroinvertebrates and associated soil-plant variables	Tong et al	2013	field observation	Marsh	Mitigation	Ecological function	carbon storage	biomass	Aboveground dead biomass	g m-2	Leeville, Louisiana, USA	31.143260, -93.263780	4	838	174	4	148	92	-4.30643	-4.30643	1.65908	natural	natural	restored/rehabilitated	Spartina alterniflor	10	treatment		N/A
aEO174	EO73	Estimating Change in Sedimentary Organic Carbon Content During Mangrove Restoration in Southern China Using Carbon Isotopic Measurements.	Zhang et al	2012	field observation	Mangrove	Mitigation	Ecological function	carbon storage	carbon storage	Soil organic carbon	Mg ha-1	Zhanjiang City, China	21.191860, 110.388000	4	287.74	185.61	6	170.43	48.14	-0.883463	-0.883463	0.455692	natural	natural	planted/constructed		5 to 13			N/A
aEO175	ECO39	Stand density management and blue carbon stock of monospecific mangrove plantation in Bohol, Philippines	Gevaña et al	2017	field observation	Mangrove	Mitigation	Ecological function	carbon storage	carbon storage	Total carbon stock	ton C ha-1	Bancon Island, Philippines	10.180410, 124.145980	5	435.2	65.0696	5	276.8	25.9384	-2.88678	-2.88678	0.816675	natural	natural	restored/rehabilitated	R. Stylosa	20	plantation		N/A
bSR57	SN3	Limited impact of beach nourishment on macrofaunal recruitment/settlement in a site of community interest in coastal area of the Adriatic Sea (Mediterranean Sea)	Danovaro, Roberto; Nepote, Ettore; Lo Martire, Marco; Ciotti, Claudia; De Grandis, Gianluca; Corinaldesi, Cinzia; Carugati, Laura; Cerrano, Carlo; Pica, Daniela; Di Camillo, Cristina Gioia; Dell'Anno, Antonio	2018	Field survey	Sand nourishment	Risk reduction	Shoreline response	Sediment accummulation	Sediment accummulation rate		gm-2d-1	Danovaro, Roberto; Nepote, Ettore; Lo Martire, Marco; Ciotti, Claudia; De Grandis, Gianluca; Corinaldesi, Cinzia; Carugati, Laura; Cerrano, Carlo; Pica, Daniela; Di Camillo, Cristina Gioia; Dell'Anno, Antonio	2018	12	220.4	4.4	3	95.85	3.9	-27.0866	-27.0866	24.8728	Natural	calcareousrockyreefsandbiogenicreefs.	Soft engineer	nourised beach				low
bSR58	SN11	A modeling application of integrated nature based solutions (NBS) for coastal erosion and flooding mitigation in the Emilia-Romagna coastline (Northeast Italy)	Unguendoli et al	2023	Model simulation	Sand nourishment	Risk reduction	Shoreline response	Accretion	Shoreline retreat		m	Bellocchio Beach , Italy	44.65254813258032, 12.2533322684242	3	-19	2	3	-30	4.6	-2.47453	-2.47453	1.17694	Natural	Seagrass	Soft engineer	Artificial dune		During storm conditions, maximum wave height is 3.91-4.66m, beach energy 382-414, storm cat 3-4		high
bSR59	SN11	A modeling application of integrated nature based solutions (NBS) for coastal erosion and flooding mitigation in the Emilia-Romagna coastline (Northeast Italy)	Unguendoli et al	2023	Model simulation	Sand nourishment	Risk reduction	Shoreline response	Accretion	Percentage of erosion attenuation		%	Bellocchio Beach , Italy	44.65254813258032, 12.2533322684242	3	48	4.4	3	14	18.2	-2.04893	-2.04893	1.01651	Natural	Seagrass	Soft engineer	Artificial dune		During storm conditions, maximum wave height is 3.91-4.66m, beach energy 382-414, storm cat 3-4		high
