# Supplementary material for: Meta-analysis indicates better climate adaptation and mitigation performance of hybrid engineering-natural coastal defence measures
Source: Nat Commun. 2024 Apr 9;15:2870. doi: 10.1038/s41467-024-46970-w (PMC11004181; doi:10.1038/s41467-024-46970-w)
Supplement: Supplementary file 8 — Supplementary Data 5 [file 41467_2024_46970_MOESM8_ESM.xlsx]

## Sheet: hybrid vs unvegetated
OID	ID	Publication	Author	pubyear	data collection	Ecosystem	Function	category	Outcome	Response variable	Variable name	Variable unit	Site	Region	Cont_n	Cont_mean	Cont_SD	Treat_n	Treat_mean	Treat_SD	yi	yi2	vi	Type of control	Note	Type of treatment	note	Additional environmental factor	Energy	Age	Species
cWA1	WA1	A physical model simulation of combination of a geo-bag dike and mangrove vegetation as a natural coastal protection system for the Indonesian shoreline	Yuanita et al	2021	Model simulation	Mangrove	Risk reduction	Wave attenuation	Wave attenuation	Wave attenuation coefficient	Kt		Indonesia	-0.789275, 113.921329	9	1	0	9	0.6	0.005	-107.735	107.735	322.636	unvegetated/bareland	plain beach	hybrid	Hybrid Mangrove + geobag 0.5kg	Slope 1:1.5, significant wave height <0.15	low
cWA2	WA1	A physical model simulation of combination of a geo-bag dike and mangrove vegetation as a natural coastal protection system for the Indonesian shoreline	Yuanita et al	2021	Model simulation	Mangrove	Risk reduction	Wave attenuation	Wave attenuation	Wave attenuation coefficient	Kt		Indonesia	-0.789275, 113.921330	9	1	0	9	0.48	0.043	-16.2856	16.2856	7.58943	unvegetated/bareland	plain beach	hybrid	Hybrid Mangrove + geobag 1kg	Slope 1:1.5, significant wave height <0.15	low
cWA3	WA1	A physical model simulation of combination of a geo-bag dike and mangrove vegetation as a natural coastal protection system for the Indonesian shoreline	Yuanita et al	2021	Model simulation	Mangrove	Risk reduction	Wave attenuation	Wave attenuation	Wave attenuation coefficient	Kt		Indonesia	-0.789275, 113.921331	9	1	0	9	0.5	0.0055	-122.426	122.426	416.562	unvegetated/bareland	plain beach	hybrid	Hybrid Mangrove + geobag 2kg	Slope 1:1.5, significant wave height <0.15	low
cWA4	WA1	A physical model simulation of combination of a geo-bag dike and mangrove vegetation as a natural coastal protection system for the Indonesian shoreline	Yuanita et al	2021	Model simulation	Mangrove	Risk reduction	Wave attenuation	Wave attenuation	Wave attenuation coefficient	Kt		Indonesia	-0.789275, 113.921335	9	1	0	9	0.54	0.042	-14.7495	14.7495	6.26519	unvegetated/bareland	plain beach	hybrid	Hybrid Mangrove + geobag 0.5kg	Slope 1:2, significant wave height <0.15	low
cWA5	WA1	A physical model simulation of combination of a geo-bag dike and mangrove vegetation as a natural coastal protection system for the Indonesian shoreline	Yuanita et al	2021	Model simulation	Mangrove	Risk reduction	Wave attenuation	Wave attenuation	Wave attenuation coefficient	Kt		Indonesia	-0.789275, 113.921336	9	1	0	9	0.55	0.062	-9.77436	9.77436	2.87606	unvegetated/bareland	plain beach	hybrid	Hybrid Mangrove + geobag 1kg	Slope 1:2, significant wave height <0.15	low
cWA6	WA1	A physical model simulation of combination of a geo-bag dike and mangrove vegetation as a natural coastal protection system for the Indonesian shoreline	Yuanita et al	2021	Model simulation	Mangrove	Risk reduction	Wave attenuation	Wave attenuation	Wave attenuation coefficient	Kt		Indonesia	-0.789275, 113.921337	9	1	0	9	0.36	0.052	-16.5746	16.5746	7.85331	unvegetated/bareland	plain beach	hybrid	Hybrid Mangrove + geobag 2kg	Slope 1:2, significant wave height <0.15	low
cWA7	WA38	Detecting hydrodynamic changes after living shoreline restoration and through an extreme event using a Before-After-Control-Impact experiment	Spiering et al	2021	Field observation	Reef	Risk reduction	Wave attenuation	Wave attenuation	Wave height reduction		%	Atlantic coast of Florida, USA	30.332580, -81.398150	50	88.6	7.1	50	58.2	3.4	-5.4194	5.4194	0.18685	unvegetated/bareland	unvegetated eroding shoreline	hybrid	a biogenic breakwater structure and planted vegetation. The structure was con- structed of polyethylene mesh bags filled with disarticulated oyster shell. Oyster shell bags (90 cm length, 35 cm width, 25 cm height) were stacked in a double layer and joined together to create structures measuring approximately 6 m long, by 0.90 m wide, by 0.50 m high	Wave <10 cm	low
cWA8	WA38	Detecting hydrodynamic changes after living shoreline restoration and through an extreme event using a Before-After-Control-Impact experiment	Spiering et al	2021	Field observation	Reef	Risk reduction	Wave attenuation	Wave attenuation	Wave height reduction		%	Atlantic coast of Florida, USA	30.332580, -81.398150	50	88.6	7.1	50	17.4	3.4	-12.6928	12.6928	0.845537	unvegetated/bareland	unvegetated eroding shoreline	hybrid	a biogenic breakwater structure and planted vegetation. The structure was con- structed of polyethylene mesh bags filled with disarticulated oyster shell. Oyster shell bags (90 cm length, 35 cm width, 25 cm height) were stacked in a double layer and joined together to create structures measuring approximately 6 m long, by 0.90 m wide, by 0.50 m high	Wave <10 cm	low
cWA9	WA39	Dissipation of wave energy by a hybrid artificial reef in a wave simulator: implications for coastal resilience and shoreline protection	Ghiasian	2021	lab experiement	Reef	Risk reduction	Wave attenuation	Wave attenuation	Wave height reduction		%	North Inlet estuary, South Carolina	33.849280, -78.614350	3	100	0	3	61	5	-8.80136	8.80136	7.12199	unvegetated/bareland	non-vegetated	hybrid	Breakwater with coral	periodic waves of three heights(0.10, 0.16, and 0.24 m) at two water levels (0.55 and 0.65 m)	low
cWA10	WA40	Flow-vegetation interaction in a living shoreline restoration and potential effect to mangrove recruitment	Kibler et al	2019	Field observation	Mangrove	Risk reduction	Wave attenuation	Wave attenuation	Wave height reduction		%	Mosquito Lagoon, Florida	30.588480, -81.798912	512	100	0	512	88	9	-1.88423	1.88423	0.00563981	unvegetated/bareland	non-vegetated	hybrid	living shoreline (oyster mats and zoned planting of marshes and mangrove	Wave <10 cm	low
cWA11	WA40	Flow-vegetation interaction in a living shoreline restoration and potential effect to mangrove recruitment	Kibler et al	2019	Field observation	Mangrove	Risk reduction	Wave attenuation	Wave attenuation	Wave height reduction		%	Mosquito Lagoon, Florida	30.588480, -81.798912	512	100	0	512	93	9	-1.09914	1.09914	0.00449614	unvegetated/bareland	non-vegetated	hybrid	Seawall and living shoreline	Wave <10 cm	low
cWA12	WA41	Large-scale variation in wave attenuation of oyster reef living shorelines and the influence of inundation duration	Moris et al	2021	Field observation	Reef	Risk reduction	Wave attenuation	Wave attenuation	Wave transmission coefficient	Kt				408	1.01815	0.0193834	408	0.745565	0.0145221	-15.9019	15.9019	0.159847	unvegetated/bareland	non-vegetated	hybrid	living shoreline (oyster reefs)	Mean tidal range is 1.7m and average significant wave height is 0.83m	low
cWA13	WA41	Large-scale variation in wave attenuation of oyster reef living shorelines and the influence of inundation duration	Moris et al	2021	Field observation	Reef	Risk reduction	Wave attenuation	Wave attenuation	Wave transmission coefficient					408	1.01815	0.0193834	81	0.415242	0.0214724	-30.493	30.493	0.965533	unvegetated/bareland	non-vegetated	hybrid	Living shoreline (oyster reefs + rock sill)	Mean tidal range is 1.7m and average significant wave height is 0.83m	low
cWA14	WA41	Large-scale variation in wave attenuation of oyster reef living shorelines and the influence of inundation duration	Moris et al	2021	Field observation	Reef	Risk reduction	Wave attenuation	Wave attenuation	Wave transmission coefficient					408	1.01815	0.0193834	123	0.917369	0.0611388	-2.96633	2.96633	0.0188665	unvegetated/bareland	non-vegetated	hybrid	living shoreline (restored oyster reef)	Mean tidal range is 0.3m and average significant wave height is 0.48m	low
cWA15	WA44	On the use of large-scale biodegradable artificial reefs for intertidal foreshore stabilization	Marin-Diaz et al	2021	Field observation	reef	Risk reduction	Wave attenuation	Wave attenuation	Wave height reduction		%	Dutch Wadden Sea, Europe	53.24026944, 5.24821111	16	100	0	16	70	7	-5.9079	5.9079	0.670364	unvegetated/bareland	bareland	hybrid	hybrid biodegraded artificial reefs	normal tidal range is ~190 cm	low
cWA16	WA45	A physical model simulation of combination of a geo-bag dike and mangrove vegetation as a natural coastal protection system for the Indonesian shoreline	Yuanita et al	2020	lab experiement	Mangrove	Risk reduction	Wave attenuation	Wave attenuation	Wave attenuation coefficient	Kt		Jawa Barat	-7.090911, 107.668884	9	1	0	9	0.69	0.1	-4.17474	4.17474	0.706346	unvegetated/bareland	plain beach	hybrid	Geo-bag 0.5 kg + mangrove	Significant wave height < 0.15m	low
cWA17	WA45	A physical model simulation of combination of a geo-bag dike and mangrove vegetation as a natural coastal protection system for the Indonesian shoreline	Yuanita et al	2020	lab experiement	Mangrove	Risk reduction	Wave attenuation	Wave attenuation	Wave attenuation coefficient	Kt		Jawa Barat	-7.090911, 107.668884	9	1	0	9	0.6	0.095	-5.67027	5.67027	1.11533	unvegetated/bareland	plain beach	hybrid	Geo-bag 1 kg + mangrove	Significant wave height < 0.15m	low
cWA18	WA45	A physical model simulation of combination of a geo-bag dike and mangrove vegetation as a natural coastal protection system for the Indonesian shoreline	Yuanita et al	2020	lab experiement	Mangrove	Risk reduction	Wave attenuation	Wave attenuation	Wave attenuation coefficient	Kt		Jawa Barat	-7.090911, 107.668884	9	1	0	9	0.42	0.07	-11.1583	11.1583	3.68076	unvegetated/bareland	plain beach	hybrid	Geo-bag 2 kg + mangrove	Significant wave height < 0.15m	low
cWA19	WA46	The effects of large-scale breakwaters on shoreline vegetation	Martin et al	2021	Field observation	Marsh	Risk reduction	Wave attenuation	Wave attenuation	Wave height reduction			Mobile Bay, LA	30.319675, -87.787743	4	8.49	0.29	4	4.73	0.32	-10.6954	10.6954	7.64946	unvegetated/bareland	non-vegetated	hybrid	breakwater + saltmarsh	Signficant wave height <0.1m	low
cWA20	WA50	Wave attenuation experiments over living shorelines over time: a wave tank study to assess recreational boating pressures	Manis et al	2015	lab experiement	Marsh	Risk reduction	Wave attenuation	Wave attenuation	wave energy reduction	%		Mosquito Lagoon, Florida	30.588480, -81.798912	300	100	0	300	32.7	3.7	-25.6911	25.6911	0.556695	unvegetated/bareland	unvegetated shoreline	hybrid	living shoreline	Significant wave height < 0.2m	low
cWA21	WA50	Wave attenuation experiments over living shorelines over time: a wave tank study to assess recreational boating pressures	Manis et al	2015	lab experiement	Marsh	Risk reduction	Wave attenuation	Wave attenuation	wave energy reduction	%		Mosquito Lagoon, Florida	30.588480, -81.798912	300	100	0	300	55.3	3.05	-20.7003	20.7003	0.363753	unvegetated/bareland	unvegetated shoreline	hybrid	living shoreline	Significant wave height < 0.2m	low
cWA22	WA50	Wave attenuation experiments over living shorelines over time: a wave tank study to assess recreational boating pressures	Manis et al	2015	lab experiement	Marsh	Risk reduction	Wave attenuation	Wave attenuation	wave energy reduction	%		Mosquito Lagoon, Florida	30.588480, -81.798912	300	100	0	300	93.1	2.7	-3.60957	3.60957	0.0175241	unvegetated/bareland	unvegetated shoreline	hybrid	living shoreline	Significant wave height < 0.2m	low
cWA23	WA52	Assessing Wave Attenuation With Rising Sea Levels for Sustainable Oyster Reef-Based Living Shorelines	Salatin et al	2022	Field observation	Reef	Risk reduction	Wave attenuation	Wave attenuation	Wave attenuation coefficient	Kt		Delaware Bay, United States	39.016490, -74.947850	6	1	0	6	0.8	0.02	-13.0496	13.0496	7.42883	unvegetated/bareland	offshore wave	hybrid	constructed oyster reef living shoreline	Sigificant wave height < 1m	low
cWA24	WA52	Assessing Wave Attenuation With Rising Sea Levels for Sustainable Oyster Reef-Based Living Shorelines	Salatin et al	2022	Field observation	Reef	Risk reduction	Wave attenuation	Wave attenuation	Wave attenuation coefficient	Kt		Delaware Bay, United States	39.016490, -74.947850	6	1	0	6	0.85	0.02	-9.7872	9.7872	4.32455	unvegetated/bareland	offshore wave	hybrid	constructed oyster reef living shoreline	Sigificant wave height < 1m	low
cWA25	WA52	Assessing Wave Attenuation With Rising Sea Levels for Sustainable Oyster Reef-Based Living Shorelines	Salatin et al	2022	Field observation	Reef	Risk reduction	Wave attenuation	Wave attenuation	Wave attenuation coefficient	Kt		Delaware Bay, United States	39.016490, -74.947850	6	1	0	6	0.08	0.1	-12.0056	12.0056	6.33896	unvegetated/bareland	offshore wave	hybrid	constructed oyster reef living shoreline	Sigificant wave height < 1m	low
cWA26	SR33	oyster breakwater reefs promote adjacent mudflat stability and salt marsh growth in a monsoon dominated subtropical coast	Mohammed et al	2021	Field observation	Reef	Risk reduction	Wave attenuation	Wave attenuation	Wave energy reduction		%	Kutubdia Island,, Bangladesh	-21.8167, 91.8583	3	100	0	3	5	2.5	-42.8784	42.8784	153.88	unvegetated/bareland	non-vegetated	hybrid	constructed oyster reef living shoreline	0.5-0.6m water depth, Wave heights ranged from 20–40 cm	low
cWA27	SR33	oyster breakwater reefs promote adjacent mudflat stability and salt marsh growth in a monsoon dominated subtropical coast	Mohammed et al	2021	Field observation	Reef	Risk reduction	Wave attenuation	Wave attenuation	Wave energy reduction		%	Kutubdia Island,, Bangladesh	-21.8167, 91.8583	3	100	0	3	65	15	-2.63288	2.63288	1.24434	unvegetated/bareland	non-vegetated	hybrid	constructed oyster reef living shoreline	0.6-1m water depth, Wave heights ranged from 20–40 cm	low
cWA28	WA52	Wave Attenuation by Oyster Reefs in Shallow Coastal Bays	Wiberg et al	2019	Field observation	Reef	Risk reduction	Wave attenuation	Wave attenuation	Wave energy reduction		%	Delmarva, US	38.500; -75.667	4	100	0	4	62	5	-9.33602	9.33602	5.94758	unvegetated/bareland	no reef	hybrid	constructed oyster reef living shoreline	0.5-1m water depth, Maximum wave height is 0.5m	low
cWA29	WA52	Wave Attenuation by Oyster Reefs in Shallow Coastal Bays	Wiberg et al	2019	Field observation	Reef	Risk reduction	Wave attenuation	Wave attenuation	Wave energy reduction		%	Delmarva, US	38.500; -75.667	4	100	0	4	87	5	-3.1939	3.1939	1.13756	unvegetated/bareland	no reef	hybrid	constructed oyster reef living shoreline	1-1.5m water depth, Maximum wave height is 0.5m	low
cWA30	WA53	Field Observations of Wind Waves in Upper Delaware Baywith Living Shorelines	Zhu et al	2020	Field observation	Reef	Risk reduction	Wave attenuation	Wave attenuation	Wave height reduction		%	Gandy’s Beach, New Jersey	39.016490, -74.947850	4	82	4.5	4	71	21	-0.629177	0.629177	0.524741	unvegetated/bareland	no reef	hybrid	constructed oyster reef living shoreline	The max imum Hs reached approximately 4.4 m during the nor’easters	high
cSR1	SR2	Effectiveness of Living Shorelines as an Erosion Control Method in North Carolina	Polk & Eulie	2018	field observation	Reef	Risk reduction	Shoreline response	Elevation change	Shoreline change rate	SCR	cm yr-1	North Carolina	35.759575, -79.019302	12	-93	36	12	34	36	3.4059	3.4059	0.408336	unvegetation/bareland	non-vegetation	hybrid	oyster bag sill	Water-level changes in sys tem are primarily driven by a wind and barometric pressure tide (0.3 m)	low	7	J. roemerianus
cSR2	SR2	Effectiveness of Living Shorelines as an Erosion Control Method in North Carolina	Polk & Eulie	2018	field observation	Reef	Risk reduction	Shoreline response	Elevation change	Shoreline change rate	SCR	cm yr-1	North Carolina	35.759575, -79.019302	12	-93	36	12	-72	36	0.56318	0.56318	0.173274	unvegetation/bareland	non-vegetation	hybrid	oyster bag sill	Water-level changes in sys tem are primarily driven by a wind and barometric pressure tide (0.3 m)	low	4	J. roemerianus
cSR3	SR2	Effectiveness of Living Shorelines as an Erosion Control Method in North Carolina	Polk & Eulie	2018	field observation	Reef	Risk reduction	Shoreline response	Elevation change	Shoreline change rate	SCR	cm yr-1	North Carolina	35.759575, -79.019302	12	-31	36	12	26	36	1.52863	1.52863	0.215348	unvegetation/bareland	non-vegetation	hybrid	sand fill, rock sill	Water-level changes in sys tem are primarily driven by a wind and barometric pressure tide (0.3 m)	low	4	S. alterniflora
cSR4	SR2	Effectiveness of Living Shorelines as an Erosion Control Method in North Carolina	Polk & Eulie	2018	field observation	Reef	Risk reduction	Shoreline response	Elevation change	Shoreline change rate	SCR	cm yr-1	North Carolina	35.759575, -79.019302	12	-21	82	12	25	82	0.541594	0.541594	0.172778	unvegetation/bareland	non-vegetation	hybrid	Rock marsh-toe sill, oyster bag sill	Water-level changes in sys tem are primarily driven by a wind and barometric pressure tide (0.3 m)	low	3	S. alterniflora
cSR5	SR2	Effectiveness of Living Shorelines as an Erosion Control Method in North Carolina	Polk & Eulie	2018	field observation	Reef	Risk reduction	Shoreline response	Elevation change	Shoreline change rate	SCR	cm yr-1	North Carolina	35.759575, -79.019302	12	-55	82	12	-16	82	0.459178	0.459178	0.171059	unvegetation/bareland	non-vegetation	hybrid	oyster bag sill	Water-level changes in sys tem are primarily driven by a wind and barometric pressure tide (0.3 m)	low	2	S. alterniflora
cSR6	SR2	Effectiveness of Living Shorelines as an Erosion Control Method in North Carolina	Polk & Eulie	2018	field observation	Reef	Risk reduction	Shoreline response	Elevation change	Shoreline change rate	SCR	cm yr-1	North Carolina	35.759575, -79.019302	12	-42	36	12	-17	36	0.670452	0.670452	0.176031	unvegetation/bareland	non-vegetation	hybrid	oyster bag sill	Water-level changes in sys tem are primarily driven by a wind and barometric pressure tide (0.3 m)	low	7	S. alterniflora
cSR7	SR2	Effectiveness of Living Shorelines as an Erosion Control Method in North Carolina	Polk & Eulie	2018	field observation	Reef	Risk reduction	Shoreline response	Elevation change	Shoreline change rate	SCR	cm yr-1	North Carolina	35.759575, -79.019302	12	-42	36	12	-33	36	0.241363	0.241363	0.16788	unvegetation/bareland	non-vegetation	hybrid	oyster bag sill	Water-level changes in sys tem are primarily driven by a wind and barometric pressure tide (0.3 m)	low	4	S. alterniflora
cSR8	SR2	Effectiveness of Living Shorelines as an Erosion Control Method in North Carolina	Polk & Eulie	2018	field observation	Reef	Risk reduction	Shoreline response	Elevation change	Shoreline change rate	SCR	cm yr-1	North Carolina	35.759575, -79.019302	12	18	37	12	26	16	0.270962	0.270962	0.168196	unvegetation/bareland	non-vegetation	hybrid	sand fill, rock sill	Water-level changes in sys tem are primarily driven by a wind and barometric pressure tide (0.3 m)	low	15	S. alterniflora
cSR9	SR2	Effectiveness of Living Shorelines as an Erosion Control Method in North Carolina	Polk & Eulie	2018	field observation	Reef	Risk reduction	Shoreline response	Elevation change	Shoreline change rate	SCR	cm yr-1	North Carolina	35.759575, -79.019302	12	-67	16	12	-37	16	1.81022	1.81022	0.234935	unvegetation/bareland	non-vegetation	hybrid	rock silk	Water-level changes in sys tem are primarily driven by a wind and barometric pressure tide (0.3 m)	low	11	S. alterniflora
cSR10	SR2	Effectiveness of Living Shorelines as an Erosion Control Method in North Carolina	Polk & Eulie	2018	field observation	Reef	Risk reduction	Shoreline response	Elevation change	Shoreline change rate	SCR	cm yr-1	North Carolina	35.759575, -79.019302	12	7.9	37	12	23	37	0.394008	0.394008	0.169901	unvegetation/bareland	non-vegetation	hybrid	rock silk	Water-level changes in sys tem are primarily driven by a wind and barometric pressure tide (0.3 m)	low	11	S. alterniflora
cSR11	SR2	Effectiveness of Living Shorelines as an Erosion Control Method in North Carolina	Polk & Eulie	2018	field observation	Reef	Risk reduction	Shoreline response	Elevation change	Shoreline change rate	SCR	cm yr-1	North Carolina	35.759575, -79.019302	12	-8.2	82	12	95	16	1.68654	1.68654	0.225925	unvegetation/bareland	non-vegetation	hybrid	rock silk	Water-level changes in sys tem are primarily driven by a wind and barometric pressure tide (0.3 m)	low	10	S. alterniflora
cSR12	SR2	Effectiveness of Living Shorelines as an Erosion Control Method in North Carolina	Polk & Eulie	2018	field observation	Reef	Risk reduction	Shoreline response	Elevation change	Shoreline change rate	SCR	cm yr-1	North Carolina	35.759575, -79.019302	12	-8.2	82	12	-65	82	-0.668751	-0.668751	0.175984	unvegetation/bareland	non-vegetation	hybrid	sand fill, oyster bags over rock sill, oyster balls	Water-level changes in sys tem are primarily driven by a wind and barometric pressure tide (0.3 m)	low	4	S. alterniflora
cSR13	SR2	Effectiveness of Living Shorelines as an Erosion Control Method in North Carolina	Polk & Eulie	2018	field observation	Reef	Risk reduction	Shoreline response	Elevation change	Shoreline change rate	SCR	cm yr-1	North Carolina	35.759575, -79.019302	12	-8.2	82	12	-13	82	-0.0565142	-0.0565142	0.166733	unvegetation/bareland	non-vegetation	hybrid	sand fill, oyster bags over rock sill, oyster balls	Water-level changes in sys tem are primarily driven by a wind and barometric pressure tide (0.3 m)	low	4	S. alterniflora
cSR14	SR2	Effectiveness of Living Shorelines as an Erosion Control Method in North Carolina	Polk & Eulie	2018	field observation	Reef	Risk reduction	Shoreline response	Elevation change	Shoreline change rate	SCR	cm yr-1	North Carolina	35.759575, -79.019302	12	-8.2	82	12	-40	82	-0.374406	-0.374406	0.169587	unvegetation/bareland	non-vegetation	hybrid	sand fill, oyster bags over rock sill, oyster balls	Water-level changes in sys tem are primarily driven by a wind and barometric pressure tide (0.3 m)	low	2	S. alterniflora
cSR15	SR3	Reef design and site hydrodynamics mediate oyster restoration and marsh stabilization outcomes	Wellman et al	2021	field observation	Reef	Risk reduction	Shoreline response	Elevation change	Elevation change		cm yr-1	Beaufort, North Carolina, USA	34.717540, -76.656960	4	-4	6.5	4	0.9	0.6	0.922122	0.922122	0.553144	unvegetation/bareland	non-vegetation	hybrid	Reefs on traditional oyster shell bags	Water-level changes in sys tem are primarily driven by a wind and barometric pressure tide (0.3 m)	low		S. alterniflor
cSR16	SR3	Reef design and site hydrodynamics mediate oyster restoration and marsh stabilization outcomes	Wellman et al	2021	field observation	Reef	Risk reduction	Shoreline response	Elevation change	Elevation change		cm yr-1	Beaufort, North Carolina, USA	34.717540, -76.656960	4	-4	6.5	4	-2.6	0.375	0.264144	0.264144	0.504361	unvegetation/bareland	non-vegetation	hybrid	Reefs on oyster catcher	Water-level changes in sys tem are primarily driven by a wind and barometric pressure tide (0.3 m)	high		S. alterniflor
cSR19	SR33	oyster breakwater reefs promote adjacent mudflat stability and salt marsh growth in a monsoon dominated subtropical coast	Mohammed et al	2021	field observation	Reef	Risk reduction	Shoreline response	Elevation change	elevation change		cm m-2	Kutubdia Island,, Bangladesh	-21.8167, 91.8583	2	-40.5	3.1	3	-29.8	3	2.55218	2.55218	1.48469	unvegetation/bareland	mudflats	hybrid	oyster breakwater reefs	The observed wave heights in the study area ranged 0.1–0.5 m	low	during monsoon Jun - Sep
cSR20	SR33	oyster breakwater reefs promote adjacent mudflat stability and salt marsh growth in a monsoon dominated subtropical coast	Mohammed et al	2021	field observation	Reef	Risk reduction	Shoreline response	Elevation change	elevation change		cm m-2	Kutubdia Island,, Bangladesh	-21.8167, 91.8583	2	-33.8	6.9	3	-17.2	7.2	1.69146	1.69146	1.11944	unvegetation/bareland	sandflats	hybrid	oyster breakwater reefs	The observed wave heights in the study area ranged 0.1–0.5 m	low	during monsoon Jun - Sep
cSR21	SR33	oyster breakwater reefs promote adjacent mudflat stability and salt marsh growth in a monsoon dominated subtropical coast	Mohammed et al	2021	field observation	Reef	Risk reduction	Shoreline response	Elevation change	elevation change		cm m-2	Kutubdia Island,, Bangladesh	-21.8167, 91.8583	2	-2.7	1.9	3	-5.1	3.5	-0.567337	-0.567337	0.86552	unvegetation/bareland	mudflats	hybrid	oyster breakwater reefs	The observed wave heights in the study area ranged 0.1–0.5 m	low	pre monsoon Mar-May
cSR22	SR33	oyster breakwater reefs promote adjacent mudflat stability and salt marsh growth in a monsoon dominated subtropical coast	Mohammed et al	2021	field observation	Reef	Risk reduction	Shoreline response	Elevation change	elevation change		cm m-2	Kutubdia Island,, Bangladesh	-21.8167, 91.8583	2	5	1.9	3	7.11	1	1.11651	1.11651	0.957992	unvegetation/bareland	sandflats	hybrid	oyster breakwater reefs	The observed wave heights in the study area ranged 0.1–0.5 m	low	pre monsoon Mar-May
cSR23	SR33	oyster breakwater reefs promote adjacent mudflat stability and salt marsh growth in a monsoon dominated subtropical coast	Mohammed et al	2021	field observation	Reef	Risk reduction	Shoreline response	Elevation change	elevation change		cm m-2	Kutubdia Island,, Bangladesh	-21.8167, 91.8583	2	-1.4	3	3	2.7	2	1.24629	1.24629	0.988657	unvegetation/bareland	mudflats	hybrid	oyster breakwater reefs	The observed wave heights in the study area ranged 0.1–0.5 m	low	post monsoon Oct-Nov
cSR24	SR33	oyster breakwater reefs promote adjacent mudflat stability and salt marsh growth in a monsoon dominated subtropical coast	Mohammed et al	2021	field observation	Reef	Risk reduction	Shoreline response	Elevation change	elevation change		cm m-2	Kutubdia Island,, Bangladesh	-21.8167, 91.8583	2	3	2.2	3	2.4	1.5	-0.246058	-0.246058	0.839388	unvegetation/bareland	sandflats	hybrid	oyster breakwater reefs	The observed wave heights in the study area ranged 0.1–0.5 m	low	post monsoon Oct-Nov
cSR25	SR33	oyster breakwater reefs promote adjacent mudflat stability and salt marsh growth in a monsoon dominated subtropical coast	Mohammed et al	2021	field observation	Reef	Risk reduction	Shoreline response	Elevation change	elevation change		cm m-2	Kutubdia Island,, Bangladesh	-21.8167, 91.8583	2	37.2	3	3	23.2	2.7	-3.6134	-3.6134	2.139	unvegetation/bareland	mudflats	hybrid	oyster breakwater reefs	The observed wave heights in the study area ranged 0.1–0.5 m	low	winter
cSR26	SR33	oyster breakwater reefs promote adjacent mudflat stability and salt marsh growth in a monsoon dominated subtropical coast	Mohammed et al	2021	field observation	Reef	Risk reduction	Shoreline response	Elevation change	elevation change		cm m-2	Kutubdia Island,, Bangladesh	-21.8167, 91.8583	2	23.4	5	3	5.7	3.6	-3.10877	-3.10877	1.79978	unvegetation/bareland	sandflats	hybrid	oyster breakwater reefs	The observed wave heights in the study area ranged 0.1–0.5 m	low	winter
cWA31	WA58	Experimental and numerical study on the wave attenuation performance and dynamic response of kelp-box type floating breakwater	Sun et al	2022	lab experiement	Seagrass/kelp bed	Risk reduction	Wave attenuation	Wave attenuation	Wave attenuation coefficient	Kt		Zhengzhou, China	34.746613, 113.625328	15	1	0	15	0.244	0.02	-52.0103	52.0103	45.2179	unvegetated/bareland	non-vegetated	hybrid	kelp bed	Wave height is less than 0.1m	low
cWA32	WA62	Wave-attenuation performance and hydrodynamic characteristics of a plant ecological floating breakwater	Sun et al	2022	lab experiement	Wetland	Risk reduction	Wave attenuation	Wave attenuation	Wave attenuation coefficient	Kt		Zhengzhou, China	34.746613, 113.625328	15	1	0	15	0.416	0.1	-8.03545	8.03545	1.20948	unvegetated/bareland	non-vegetated	hybrid	plant ecological floating breakwater	incident wave with period of 0.60s–2.50s and wave height of 0.01m–0.15m	low
