# Supplementary material for: Meta-analysis indicates better climate adaptation and mitigation performance of hybrid engineering-natural coastal defence measures
Source: Nat Commun. 2024 Apr 9;15:2870. doi: 10.1038/s41467-024-46970-w (PMC11004181; doi:10.1038/s41467-024-46970-w)
Supplement: Supplementary file 9 — Supplementary Data 6 [file 41467_2024_46970_MOESM9_ESM.xlsx]

## Sheet: hybrid vs natural
OID	ID	Publication	Author	pubyear	data collection	Ecosystem	Function	category	Outcome	Response variable	Variable name	Variable unit	Site	Region	Cont_n	Cont_mean	Cont_SD	Treat_n	Treat_mean	Treat_SD	yi	yi2	vi	Type of control	Note	Type of treatment	note	Additional environmental factor	Energy	Age	Species
dWA1	WA38	Detecting hydrodynamic changes after living shoreline restoration and through an extreme event using a Before-After-Control-Impact experiment	Spiering et al	2021	Field observation	Reef	Risk reduction	Wave attenuation	Wave attenuation	Wave height reduction		%	Atlantic coast of Florida, USA	30.332580, -81.398150	50	64.2	5.7	50	58.2	3.4	-1.26866	1.26866	0.0480475	natural	natural	hybrid	a biogenic breakwater structure and planted vegetation. The structure was con- structed of polyethylene mesh bags filled with disarticulated oyster shell. Oyster shell bags (90 cm length, 35 cm width, 25 cm height) were stacked in a double layer and joined together to create structures measuring approximately 6 m long, by 0.90 m wide, by 0.50 m high	Significant wave height < 0.1m	low
dWA2	WA38	Detecting hydrodynamic changes after living shoreline restoration and through an extreme event using a Before-After-Control-Impact experiment	Spiering et al	2021	Field observation	Reef	Risk reduction	Wave attenuation	Wave attenuation	Wave height reduction		%	Atlantic coast of Florida, USA	30.332580, -81.398150	50	64.2	5.7	50	17.4	3.4	-9.89558	9.89558	0.529613	natural	natural	hybrid	a biogenic breakwater structure and planted vegetation. The structure was con- structed of polyethylene mesh bags filled with disarticulated oyster shell. Oyster shell bags (90 cm length, 35 cm width, 25 cm height) were stacked in a double layer and joined together to create structures measuring approximately 6 m long, by 0.90 m wide, by 0.50 m high	Significant wave height < 0.1m	low
dWA3	WA40	Flow-vegetation interaction in a living shoreline restoration and potential effect to mangrove recruitment	Kibler et al	2019	Field observation	mangrove	Risk reduction	Wave attenuation	Wave attenuation	Wave height reduction		%	Mosquito Lagoon, Florida	30.588480, -81.798912	512	68	17	512	88	9	1.46935	-1.46935	0.00496044	natural	natural	hybrid		Mean significant wave height is 4.8 +-0.8 cm	low
dWA4	WA40	Flow-vegetation interaction in a living shoreline restoration and potential effect to mangrove recruitment	Kibler et al	2019	Field observation	mangrove	Risk reduction	Wave attenuation	Wave attenuation	Wave height reduction		%	Mosquito Lagoon, Florida	30.588480, -81.798912	512	68	17	512	93	9	1.83669	-1.83669	0.00555343	natural	natural	hybrid		Mean significant wave height is 4.8 +-0.8 cm	low
dSR1	SR1	A hybrid shoreline stabilization technique: Impact of modified intertidal reefs on marsh expansion and nekton habitat in the northern Gulf of Mexico	Sharma et al	2016	field observation	Marsh	Risk reduction	Shoreline response	Sediment accummulation	Mean sediment elevation		cm	Little Bay, US	30.383056, −88.281389	7	2	1	7	14	1	11.2313	11.2313	4.79079	natural	natural unrestored vegetation	hybrid	hybrid WAU reef	This site is characterized by large wind fetch (>5 km). Severe erosion of the site is attributable to wind-generated waves where wind averages about 18 km h−1	low	3	S. alterniflora
dSR2	SR18	Sedimentation and response to sea-level rise of a restored marsh with reduced tidal exchange: Comparison with a natural tidal marsh	Vandenbruwaene et al	2011	field observation	Marsh	Risk reduction	Shoreline response	Elevation change	elevation change rate		cm yr-1	Lippenbroek, Belgium	50.845540, 4.355710	3	0.8	0.07	10	0.47	0.05	-5.66335	-5.66335	1.66693	natural	natural marsh	hybrid	dyke and restored marsh	the tidal range is nearly 6m	low	baldcypress, water tupelo (Nyssa aquatica), swamp red maple (Acer rubrum var. drummondii), pumpkin ash (Fraxinus profunda), and palmetto (Sabal minor)
dSR3	SR31	Living shorelines enhanced the resilience of saltmarshes to Hurricane Matthew	Smith et al	2018	field observation	Marsh	Risk reduction	Shoreline response	Elevation change	elevation change rate		cm yr-1	North Carolina	36.335869, -76.297096	12	0.1	1.9	12	9.6	2.9	3.74125	3.74125	0.458269	natural	natural	hybrid	restored marsh + sills	storm condition	high	S. alterniflora
dSR4	SR33	oyster breakwater reefs promote adjacent mudflat stability and salt marsh growth in a monsoon dominated subtropical coast	Mohammed et al	2021	field observation	Reef	Risk reduction	Shoreline response	Elevation change	elevation change		cm m-2	Kutubdia Island,, Bangladesh	-21.8167, 91.8583	2	-4.9	5	3	2.4	3.8	1.24643	1.24643	0.988693	natural	saltmarsh	hybrid	oyster breakwater reefs	The observed wave heights in the study area ranged 0.1–0.5 m	low
dSR5	SR33	oyster breakwater reefs promote adjacent mudflat stability and salt marsh growth in a monsoon dominated subtropical coast	Mohammed et al	2021	field observation	Reef	Risk reduction	Shoreline response	Elevation change	elevation change		cm m-2	Kutubdia Island,, Bangladesh	-21.8167, 91.8583	2	1.3	1.4	3	0.8	1	-0.314907	-0.314907	0.84325	natural	mangrove	hybrid	oyster breakwater reefs	The observed wave heights in the study area ranged 0.1–0.5 m	low
dSR6	SR33	oyster breakwater reefs promote adjacent mudflat stability and salt marsh growth in a monsoon dominated subtropical coast	Mohammed et al	2021	field observation	Reef	Risk reduction	Shoreline response	Elevation change	elevation change		cm m-2	Kutubdia Island,, Bangladesh	-21.8167, 91.8583	2	-4.9	4.6	3	-6.8	4	-0.326604	-0.326604	0.844	natural	saltmarsh	hybrid	oyster breakwater reefs	The observed wave heights in the study area ranged 0.1–0.5 m	low
dSR7	SR33	oyster breakwater reefs promote adjacent mudflat stability and salt marsh growth in a monsoon dominated subtropical coast	Mohammed et al	2021	field observation	Reef	Risk reduction	Shoreline response	Elevation change	elevation change		cm m-2	Kutubdia Island,, Bangladesh	-21.8167, 91.8583	2	-4.6	1.8	3	-5.3	2	-0.261683	-0.261683	0.840181	natural	mangrove	hybrid	oyster breakwater reefs	The observed wave heights in the study area ranged 0.1–0.5 m	low
dSR8	SR33	oyster breakwater reefs promote adjacent mudflat stability and salt marsh growth in a monsoon dominated subtropical coast	Mohammed et al	2021	field observation	Reef	Risk reduction	Shoreline response	Elevation change	elevation change		cm m-2	Kutubdia Island,, Bangladesh	-21.8167, 91.8583	2	5.6	3.3	3	5.6	2.8	0	0	0.833333	natural	saltmarsh	hybrid	oyster breakwater reefs	The observed wave heights in the study area ranged 0.1–0.5 m	low
dSR9	SR33	oyster breakwater reefs promote adjacent mudflat stability and salt marsh growth in a monsoon dominated subtropical coast	Mohammed et al	2021	field observation	Reef	Risk reduction	Shoreline response	Elevation change	elevation change		cm m-2	Kutubdia Island,, Bangladesh	-21.8167, 91.8583	2	0.1	1.6	3	1.2	1.7	0.477386	0.477386	0.856123	natural	mangrove	hybrid	oyster breakwater reefs	The observed wave heights in the study area ranged 0.1–0.5 m	low
dSR10	SR33	oyster breakwater reefs promote adjacent mudflat stability and salt marsh growth in a monsoon dominated subtropical coast	Mohammed et al	2021	field observation	Reef	Risk reduction	Shoreline response	Elevation change	elevation change		cm m-2	Kutubdia Island,, Bangladesh	-21.8167, 91.8583	2	9.8	2.4	3	0.34	3.3	-2.25928	-2.25928	1.34377	natural	saltmarsh	hybrid	oyster breakwater reefs	The observed wave heights in the study area ranged 0.1–0.5 m	low
dSR11	SR33	oyster breakwater reefs promote adjacent mudflat stability and salt marsh growth in a monsoon dominated subtropical coast	Mohammed et al	2021	field observation	Reef	Risk reduction	Shoreline response	Elevation change	elevation change		cm m-2	Kutubdia Island,, Bangladesh	-21.8167, 91.8583	2	0.2	3.1	3	2.5	1	0.846003	0.846003	0.904905	natural	mangrove	hybrid	oyster breakwater reefs	The observed wave heights in the study area ranged 0.1–0.5 m	low
dSR12	SR34	Surges as Living Shorelines Reduce Lateral Erosion of Salt Marshes	Polk et al	2021	model	Marsh	Risk reduction	Shoreline response	Elevation change	elevation change		cm yr-1	North Carolina	35.759575, -79.019302	7	-0.36	0.28	17	0.004	0.54	0.727328	0.727328	0.212702	natural	marsh	hybrid	marsh with seaward breakwater or sill	After Hurricane	high
dSR13	SR34	Surges as Living Shorelines Reduce Lateral Erosion of Salt Marshes	Polk et al	2021	model	Marsh	Risk reduction	Shoreline response	Elevation change	elevation change		cm yr-1	North Carolina	35.759575, -79.019302	7	-0.48	0.15	17	-0.48	0.22	0	0	0.201681	natural	marsh	hybrid	marsh with seaward breakwater or sill	After Hurricane	high
dSR14	SR34	Surges as Living Shorelines Reduce Lateral Erosion of Salt Marshes	Polk et al	2021	model	Marsh	Risk reduction	Shoreline response	Elevation change	elevation change		cm yr-1	North Carolina	35.759575, -79.019302	7	-0.53	0.17	17	0.18	0.3	2.53121	2.53121	0.335161	natural	marsh	hybrid	marsh with seaward breakwater or sill	After Hurricane	high	1
dSR15	SR36	Impacts of seawalls on saltmarsh plant communities in the Great Bay Estuary, New Hampshire USA	Bozek et al	2005	field observation	Marsh	Risk reduction	Shoreline response	Sediment accummulation	Sediment accummulation rate		ton ha-1 yr-1	Great Bay Estuary, New Hampshire USA	43.045250, -70.870911	5	278.6	264.1	5	722.8	545.8	0.935241	0.935241	0.443734	natural	marsh	hybrid	seawalls over the marsh	high wave exposure	high
dSR16	SR36	Impacts of seawalls on saltmarsh plant communities in the Great Bay Estuary, New Hampshire USA	Bozek et al	2005	field observation	Marsh	Risk reduction	Shoreline response	Sediment accummulation	Sediment accummulation rate		ton ha-1 yr-2	Great Bay Estuary, New Hampshire USA	43.045250, -70.870911	5	176.6	192.2	5	260.17	208.84	0.375893	0.375893	0.407065	natural	marsh	hybrid	seawalls over the marsh	low wave exposure	low
dSR17	SR36	Impacts of seawalls on saltmarsh plant communities in the Great Bay Estuary, New Hampshire USA	Bozek et al	2005	field observation	Marsh	Risk reduction	Shoreline response	Sediment accummulation	Sediment accummulation rate		ton ha-1 yr-3	Great Bay Estuary, New Hampshire USA	43.045250, -70.870911	5	28.65	41.24	5	63.02	76.32	0.505793	0.505793	0.412791	natural	marsh	hybrid	seawalls over the marsh	low wave exposure	low
dSR18	SR36	Impacts of seawalls on saltmarsh plant communities in the Great Bay Estuary, New Hampshire USA	Bozek et al	2005	field observation	Marsh	Risk reduction	Shoreline response	Sediment accummulation	Sediment accummulation rate		ton ha-1 yr-4	Great Bay Estuary, New Hampshire USA	43.045250, -70.870911	5	41.99	18.43	5	11.93	19.22	-1.44113	-1.44113	0.503843	natural	marsh	hybrid	seawalls over the marsh	low wave exposure	low
dSR19	SR36	Impacts of seawalls on saltmarsh plant communities in the Great Bay Estuary, New Hampshire USA	Bozek et al	2005	field observation	Marsh	Risk reduction	Shoreline response	Sediment accummulation	Sediment accummulation rate		ton ha-1 yr-5	Great Bay Estuary, New Hampshire USA	43.045250, -70.870911	5	16.09	22.815	5	28.65	29.84	0.426868	0.426868	0.409111	natural	marsh	hybrid	seawalls over the marsh	low wave exposure	low
dEO1	EO27	Evaluation of the carbon accumulation capability and carbon storage of different types of wetlands in the Nanhui tidal flat of the Yangtze River estuary	Dong et al	2020	field observation	wetland	Mitigation	Ecological function	carbon storage	biomass	plant biomass	kg CO2 m−2	Yangtze River estuary and Hangzhou Bay, China	31.05083333, 131.91916667	9	6.92	0.01	9	6.55	0.91	-0.547522	-0.547522	0.230549	natural	natural	combined/hybrid		vegetation has been planted Environ Monit Assess (2020) 192: 585 Page 3 of 12 585 and jackstone-like boulders have been used for protection from waves scouring	N/A	4	S. alterniflora Loisel. with a small amount of Phragmites communis (Cav.) Trin. ex Steud
dEO2	EO59	The colonization of a coastal lagoon by a mangrove ecosystem: Benefit or threat to the lagoon?	Leite et al	2021	field observation	Mangrove	Mitigation	Ecological function	carbon storage	biomass	Aboveground biomass C stock	Mg C ha-1	Rio de Janeiro, Brazil	-22.906847,-43.172897	10	41.4	9.1	10	17.2	4.6	-3.21426	-3.21426	0.458287	natural	natural	combined/hybrid		an artificial channel (Itaipu channel) was excavated, planted mangrove	N/A	10	Rhizophora mangle
dEO3	EO59	The colonization of a coastal lagoon by a mangrove ecosystem: Benefit or threat to the lagoon?	Leite et al	2021	field observation	Mangrove	Mitigation	Ecological function	carbon storage	biomass	Root biomass C stock	Mg C ha-1	Rio de Janeiro, Brazil	-22.906847,-43.172897	10	1.6	0.3	10	1.1	0.2	-1.8781	-1.8781	0.288181	natural	natural	combined/hybrid		wave exposure	N/A	10	Rhizophora mangle
dEO4	EO66	Ecological structure and function in a restored versus natural salt marsh	Rezek et al	2017	field observation	Marsh	Mitigation	Ecological function	carbon storage	biomass	mean macrofauna biomass	g dry wt. m-2	Texas Coastal Bend, U.S	27.850969, -97.360550	12	0.05	0.069282	12	0.3	0.34641	0.966224	0.966224	0.186116	natural	natural	combined/hybrid		created ~29 ha of salt marsh complex habitat consisting of protective berms and terraces planted with Spartina (25%) as well as protected open water	N/A	3	Spartina
dEO5	EO66	Ecological structure and function in a restored versus natural salt marsh	Rezek et al	2017	field observation	Marsh	Mitigation	Ecological function	carbon storage	biomass	mean macrofauna biomass	g dry wt. m-2	Texas Coastal Bend, U.S	27.850969, -97.360550	12	3.6	3.81051	12	2	1.73205	-0.521913	-0.521913	0.172342	natural	natural	combined/hybrid		created ~29 ha of salt marsh complex habitat consisting of protective berms and terraces planted with Spartina (25%) as well as protected open water	N/A	3	Spartina
dEO6	EO68	Effects of reclamation and regeneration processes on organic matter from estuarine soils and sediments	Satin et al	2009	field observation	Marsh	Mitigation	Ecological function	carbon storage	carbon storage	total organic carbon	mg g-1	Iberian Peninsula	43.40027778, -2.68361111	3	31.1	16.8	3	30.9	17.6	-0.00927522	-0.00927522	0.666674	natural	natural	combined/hybrid		Reclaimed salt marsh,	N/A		grasses
dEO7	EO71	Seawall construction alters soil carbon and nitrogen dynamics and soil microbial biomass in an invasive Spartina alterniflora salt marsh in eastern China	Yang et al	2017	field observation	Marsh	Mitigation	Ecological function	carbon storage	biomass	Total biomass	g m-2	Jiangsu Province, China	32.937080, 119.151932	9	6490	651	9	2892	651	-5.26299	-5.26299	0.991642	natural	natural	combined/hybrid		seawall reclaimed saltmarsh	N/A	35	S. alterniflora
dEO8	EO72	The impact of sea embankment reclamation on soil organic carbon and nitrogen pools in invasive Spartina alterniflora and native Suaeda salsa salt marshes in eastern China	Yang et al	2016	field observation	Marsh	Mitigation	Ecological function	carbon storage	biomass	Total biomass	gm-2	Jiangsu Province, China	32.937080, 119.151932	9	6507	705	9	2920	588	-5.26193	-5.26193	0.99133	natural	natural	combined/hybrid		seawall reclaimed saltmarsh	N/A	12	S. alterniflora
dEO9	EO72	The impact of sea embankment reclamation on soil organic carbon and nitrogen pools in invasive Spartina alterniflora and native Suaeda salsa salt marshes in eastern China	Yang et al	2016	field observation	Marsh	Mitigation	Ecological function	carbon storage	biomass	Total biomass	gm-2	Jiangsu Province, China	32.937080, 119.151932	9	309	60	9	269	36	-0.769852	-0.769852	0.238685	natural	natural	combined/hybrid		seawall reclaimed saltmarsh	N/A	12	S. salsa
dWA5	WA64	The effects of large-scale breakwaters on shoreline vegetation	Martin et al	2021	Field observation	Marsh	Risk reduction	Wave attenuation	Wave attenuation	average wave height		cm	LA, US	30.319675, -87.787743	864	8.46	0.24	864	4.76	0.24	-15.41	15.41	0.0710264	natural	marsh	combined/hybrid	breakwater and saltmarsh	Significant wave height < 0.1m	low
dSR21	SR42	Coupling breakwalls with oyster restoration structures enhances living shoreline performance along energetic shorelines	Safak et al	2020	Field observation	Reef	Risk reduction	Shoreline response	Sediment accummulation	Organic matter percentage		%	Florida, US	30.223857, -81.18257	3	2.45	0.45	3	4.55	0.8	2.5816	2.5816	1.22206	natural	saltmarsh	hybrid	breakwater and oyster reef and saltmarsh	energetic shoreline	high
dSR22	SR42	Coupling breakwalls with oyster restoration structures enhances living shoreline performance along energetic shorelines	Safak et al	2020	Field observation	Reef	Risk reduction	Shoreline response	Sediment accummulation	Organic matter percentage		%	Florida, US	30.223857, -81.18257	3	2	0.36	3	2.4	0.5	0.732575	0.732575	0.711389	natural	saltmarsh	hybrid	breakwater and oyster reef and saltmarsh	energetic shoreline	high
dSR23	SR42	Coupling breakwalls with oyster restoration structures enhances living shoreline performance along energetic shorelines	Safak et al	2020	Field observation	Reef	Risk reduction	Shoreline response	Sediment accummulation	Organic matter percentage		%	Florida, US	30.223857, -81.18257	3	1.45	0.35	3	2.8	0.3	3.30453	3.30453	1.57666	natural	saltmarsh	hybrid	breakwater and oyster reef and saltmarsh	energetic shoreline	high
dSR24	SR43	The Influence of Breakwaters on Nearshore Sedimentation Patterns in Chesapeake Bay, USA	Palinkas et al	2016	Field observation	Marsh	Risk reduction	Shoreline response	Sediment accummulation	Sediment accummulation rate	cm yr-1		Chesapeake Bay	36.779591, -76.288376	9	1.3	0.17	9	1.7	0.3	1.5622	1.5622	0.290013	natural	saltmarsh	hybrid	breakwater and saltmarsh	wave exposure	low
