# Supplementary material for: Meta-analysis indicates better climate adaptation and mitigation performance of hybrid engineering-natural coastal defence measures
Source: Nat Commun. 2024 Apr 9;15:2870. doi: 10.1038/s41467-024-46970-w (PMC11004181; doi:10.1038/s41467-024-46970-w)
Supplement: Supplementary file 10 — Supplementary Data 7 [file 41467_2024_46970_MOESM10_ESM.xlsx]

## Sheet: hard vs unvegetated
OID	ID	Publication	Author	pubyear	Data collection	Ecosystem	Function	category	Outcome	Response variable	Variable name	Variable unit	Site	Region	Cont_n	Cont_mean	Cont_SD	Treat_n	Treat_mean	Treat_SD	yi	yi2	vi	Type of control	Note	Type of treatment	note		Additional environmental factor	Energy
eWA1	WA1	A physical model simulation of combination of a geo-bag dike and mangrove vegetation as a natural coastal protection system for the Indonesian shoreline	Yuanita et al	2021	Model simulation	Engineer solution	Risk reduction	Wave attenuation	Wave attenuation	Wave attenuation coefficient	Kt		Indonesia	-0.789275, 113.921326	9	1	0	9	0.71	0.17	-2.2973	2.2973	0.368821	unvegetated/bareland	plain beach	Hard	Engineered Geo-bag 0.5 kg	Slope 1:1.5	Significant wave height < 0.15m	low
eWA2	WA1	A physical model simulation of combination of a geo-bag dike and mangrove vegetation as a natural coastal protection system for the Indonesian shoreline	Yuanita et al	2021	Model simulation	Engineer solution	Risk reduction	Wave attenuation	Wave attenuation	Wave attenuation coefficient	Kt		Indonesia	-0.789275, 113.921327	9	1	0	9	0.65	0.0161	-29.2759	29.2759	24.0299	unvegetated/bareland	plain beach	Hard	Engineered Geo-bag 1 kg vs plain beach	Slope 1:1.5	Significant wave height < 0.15m	low
eWA3	WA1	A physical model simulation of combination of a geo-bag dike and mangrove vegetation as a natural coastal protection system for the Indonesian shoreline	Yuanita et al	2021	Model simulation	Engineer solution	Risk reduction	Wave attenuation	Wave attenuation	Wave attenuation coefficient	Kt		Indonesia	-0.789275, 113.921328	9	1	0	9	0.82	0.02	-12.1202	12.1202	4.30277	unvegetated/bareland	plain beach	Hard	Engineered Geo-bag 2 kg vs plain beach	Slope 1:1.5	Significant wave height < 0.15m	low
eWA4	WA1	A physical model simulation of combination of a geo-bag dike and mangrove vegetation as a natural coastal protection system for the Indonesian shoreline	Yuanita et al	2021	Model simulation	Engineer solution	Risk reduction	Wave attenuation	Wave attenuation	Wave attenuation coefficient	Kt		Indonesia	-0.789275, 113.921332	9	1	0	9	0.78	0.16	-1.8517	1.8517	0.317466	unvegetated/bareland	plain beach	Hard	Engineered Geo-bag 0.5 kg	Slope 1:2	Significant wave height < 0.15m	low
eWA5	WA1	A physical model simulation of combination of a geo-bag dike and mangrove vegetation as a natural coastal protection system for the Indonesian shoreline	Yuanita et al	2021	Model simulation	Engineer solution	Risk reduction	Wave attenuation	Wave attenuation	Wave attenuation coefficient	Kt		Indonesia	-0.789275, 113.921333	9	1	0	9	0.69	0.02	-20.8737	20.8737	12.3253	unvegetated/bareland	plain beach	Hard	Engineered Geo-bag 1 kg	Slope 1:2	Significant wave height < 0.15m	low
eWA6	WA1	A physical model simulation of combination of a geo-bag dike and mangrove vegetation as a natural coastal protection system for the Indonesian shoreline	Yuanita et al	2021	Model simulation	Engineer solution	Risk reduction	Wave attenuation	Wave attenuation	Wave attenuation coefficient	Kt		Indonesia	-0.789275, 113.921334	9	1	0	9	0.53	0.14	-4.52103	4.52103	0.789992	unvegetated/bareland	plain beach	Hard	Engineerd Geo-bag 2 kg	Slope 1:2	Significant wave height < 0.15m	low
eWA7	WA39	Dissipation of wave energy by a hybrid artificial reef in a wave simulator: implications for coastal resilience and shoreline protection	Ghiasian	2021	lab experiement	Engineer solution	Risk reduction	Wave attenuation	Wave attenuation	Wave height reduction		%	North Inlet estuary, South Carolina	33.849280, -78.614350	3	100	0	3	71	7	-4.67471	4.67471	2.48775	unvegetated/bareland	non-vegetated	Hard	Breakwater		periodic waves of three heights (0.10, 0.16, and 0.24 m) at two water levels (0.55 and 0.65 m)	low
eWA8	WA47	The enhanced mitigation of coastal erosion using the artificial coral reefs	Hong et al	2019	lab experiement	Engineer solution	Risk reduction	Wave attenuation	Wave attenuation	Wave attenuation coefficient	Kt		Korea	37.663998, 127.978462	2	1	0	2	0.945	0.045	-0.975192	0.975192	1.11887	unvegetated/bareland	non-vegetated	Hard	hard enginner Tetrapod		ordinary wave	low
eWA9	WA51	Numerical Modelling of Wave Attenuation in Pile Breakwater	Abdullah et al	2022	lab experiement	Engineer solution	Risk reduction	Wave attenuation	Wave attenuation	Wave attenuation coefficient	Kt		Bali, Indonesia	-8.340539, 115.091949	6	1	0	6	0.703	0.22	-1.7617	1.7617	0.462649	unvegetated/bareland	before the breakwater	Hard	Pile breakwater		storm wave	high
eWA10	SR35	Shoreline Response for a Reef Ball TM Submerged Breakwater System Offshore of Grand Cayman Island	Arnouil	2008	Field observation	Engineer solution	Risk reduction	Wave attenuation	Wave attenuation	Wave attenuation coefficient	Kt		Caymon island	19.342800, -81.391701	10	1	0	11	0.45	0.06	-12.1288	12.1288	3.69349	unvegetated/bareland	before breakwater	Hard	breakwater	Reef Ball TM Submerged Breakwater	Wave height is 0.3-3m	high
eWA11	SR35	Shoreline Response for a Reef Ball TM Submerged Breakwater System Offshore of Grand Cayman Island	Arnouil	2008	Field observation	Engineer solution	Risk reduction	Wave attenuation	Wave attenuation	Wave attenuation coefficient	Kt		Caymon island	19.342800, -81.391701	10	1	0	11	0.48	0.06	-11.4673	11.4673	3.32181	unvegetated/bareland	before breakwater	Hard	breakwater	Reef Ball TM Submerged Breakwater	Wave height is 0.3-3m	high
eWA12	SR35	Shoreline Response for a Reef Ball TM Submerged Breakwater System Offshore of Grand Cayman Island	Arnouil	2008	Field observation	Engineer solution	Risk reduction	Wave attenuation	Wave attenuation	Wave attenuation coefficient	Kt		Caymon island	19.342800, -81.391701	10	1	0	11	0.51	0.06	-10.8057	10.8057	2.97098	unvegetated/bareland	before breakwater	Hard	breakwater	Reef Ball TM Submerged Breakwater	Wave height is 0.3-3m	high
eWA13	SR35	Shoreline Response for a Reef Ball TM Submerged Breakwater System Offshore of Grand Cayman Island	Arnouil	2008	Field observation	Engineer solution	Risk reduction	Wave attenuation	Wave attenuation	Wave attenuation coefficient	Kt		Caymon island	19.342800, -81.391701	10	1	0	11	0.52	0.06	-10.5852	10.5852	2.85866	unvegetated/bareland	before breakwater	Hard	breakwater	Reef Ball TM Submerged Breakwater	Wave height is 0.3-3m	high
eWA14	WA55	Full scale monitoring study of a submerged breakwater, Palm Beach, Florida, USA	Dean et al	1997	Field observation	Engineer solution	Risk reduction	Wave attenuation	Wave attenuation	Wave attenuation coefficient	Kt		palm beach, Florida	26.709723, -80.064163	19	1	0	19	0.86	0.03	-6.46105	6.46105	0.654541	unvegetated/bareland	before breakwater	Hard	breakwater	Submerged Breakwater	Wave height is < 1m	low
eWA15	WA56	Porosity effects on non-breaking surface waves over permeable submerged breakwaters	Ting et al	2004	Field observation	Engineer solution	Risk reduction	Wave attenuation	Wave attenuation	Wave attenuation coefficient	Kt		Taiwan	25.105497, 121.597366	14	1	0	14	0.79	0.12	-2.40267	2.40267	0.245943	unvegetated/bareland	before breakwater	Hard	breakwater	permeable submerged breakwaters	Wave height is less than 5cm	low
eSR1	SR35	Shoreline Response for a Reef Ball TM Submerged Breakwater System Offshore of Grand Cayman Island	Arnouil	2008	field observation	Engineer solution	Risk reduction	Shoreline response	Elevation change	elevation change		cm yr-1	Caymon island	19.342800, -81.391701	4	-321	3.66	4	335.9	16.15	48.7303	48.7303	148.915	unvegetation/bareland	before construction	Hard	submerge breakwater		Wave height is 0.3-3m	high
eSR2	WA55	Full scale monitoring study of a submerged breakwater, Palm Beach, Florida, USA	Dean et al	1997	field observation	Engineer solution	Risk reduction	Shoreline response	Elevation change	elevation change		cm yr-1	palm beach, Florida	26.709723, -80.064163	75	21	15	75	41	20	1.12563	1.12563	0.0308901	unvegetation/bareland	adjacent seaward	Hard	submerge breakwater		Wave height is less than 5cm	low
eSR3	SR37	Artificial Reefs for Ecosystem Restoration and Coastal Erosion Protection with Aquaculture and Recreational Amenities	Harris	2006	field observation	Engineer solution	Risk reduction	Shoreline response	Elevation change	elevation change		cm yr-1	Miami Beach, Florida	25.761681, -80.191788	2	0	0	2	366.5	66.5	4.39736	4.39736	3.4171	unvegetation/bareland	adjacent beach	Hard	breakwater			high
eSR4	SR38	The Use of Submerged Narrow-Crested Breakwaters for Shoreline Erosion Control	Stauble and Tabar	2003	field observation	Engineer solution	Risk reduction	Shoreline response	Elevation change	elevation change		cm yr-1	Vero beach, Florida	27.638643, -80.397270	28	142	760	28	343	240	0.351681	0.351681	0.0725329	unvegetation/bareland	adjacent beach	Hard	Narrow-Crested Breakwaters			low
eWA16	WA59	Attenuation of wave force on a floating dock by multiple porous breakwaters	Gayathri et al	2022	lab experiement	Engineer solution	Risk reduction	Wave attenuation	Wave attenuation	Wave attenuation coefficient	Kt				4	1	0	4	0.662483	0.02	-20.7307	20.7307	27.3601	unvegetated/bareland	non-vegetated	Hard	porous breakwater			low
eWA17	WA59	Attenuation of wave force on a floating dock by multiple porous breakwaters	Gayathri et al	2022	lab experiement	Engineer solution	Risk reduction	Wave attenuation	Wave attenuation	Wave attenuation coefficient	Kt				4	1	0	4	0.627791	0.03	-15.241	15.241	15.018	unvegetated/bareland	non-vegetated	Hard	porous breakwater			low
eWA18	WA59	Attenuation of wave force on a floating dock by multiple porous breakwaters	Gayathri et al	2022	lab experiement	Engineer solution	Risk reduction	Wave attenuation	Wave attenuation	Wave attenuation coefficient	Kt				4	1	0	4	0.55048	0.03	-18.4067	18.4067	21.6754	unvegetated/bareland	non-vegetated	Hard	porous breakwater			low
eWA19	WA59	Attenuation of wave force on a floating dock by multiple porous breakwaters	Gayathri et al	2022	lab experiement	Engineer solution	Risk reduction	Wave attenuation	Wave attenuation	Wave attenuation coefficient	Kt				4	1	0	4	0.496095	0.02	-30.9504	30.9504	60.3706	unvegetated/bareland	non-vegetated	Hard	porous breakwater			low
eWA21	WA63	Hydrodynamic Performance of a Multi-Module Three-CylinderFloating Breakwater System under the Influence of Reefs: A 3DExperimental Study	Guo et al	2022	lab experiement	Engineer solution	Risk reduction	Wave attenuation	Wave attenuation	Wave attenuation coefficient	Kt		Jiangsu, China	31.565372, 120.327583	21	1	0	21	0.605	0.06	-9.13439	9.13439	1.08854	unvegetated/bareland	non-vegetated	Hard	Multi-Module Three-CylinderFloating Breakwater System		Wave height <0.1m	low
eSR5	SR39	Applications of remote sensing and GIS techniques to evaluate the effectiveness of coastal structures along Burullus headland-Eastern Nile Delta, Egypt	Elkafrawy et al	2021	satellite images	Engineer solution	Risk reduction	Shoreline response	Accretion	accretion change rate		cm/yr	Nile Delta, Egypt	31.60027778, 31.13361111	60	-532	475	60	67	70	1.7531	1.7531	0.046139	unvegetated/bareland	before construction	Hard	after	seawall		N/A
eSR6	SR39	Applications of remote sensing and GIS techniques to evaluate the effectiveness of coastal structures along Burullus headland-Eastern Nile Delta, Egypt	Elkafrawy et al	2021	satellite images	Engineer solution	Risk reduction	Shoreline response	Accretion	accretion change rate		cm/yr	Nile Delta, Egypt	31.60027778, 31.13361111	60	-532	475	60	-432	275	0.256021	0.256021	0.0336064	unvegetated/bareland	before construction	Hard	after	detach breakwater		N/A
eSR7	SR39	Applications of remote sensing and GIS techniques to evaluate the effectiveness of coastal structures along Burullus headland-Eastern Nile Delta, Egypt	Elkafrawy et al	2021	satellite images	Engineer solution	Risk reduction	Shoreline response	Accretion	accretion change rate		cm/yr	Nile Delta, Egypt	31.60027778, 31.13361111	60	-532	475	60	565	260	2.84672	2.84672	0.0670993	unvegetated/bareland	before construction	Hard	after	detach breakwaters		N/A
eSR8	SR39	Applications of remote sensing and GIS techniques to evaluate the effectiveness of coastal structures along Burullus headland-Eastern Nile Delta, Egypt	Elkafrawy et al	2021	satellite images	Engineer solution	Risk reduction	Shoreline response	Accretion	accretion change rate		cm/yr	Nile Delta, Egypt	31.60027778, 31.13361111	60	-532	475	60	-288	170	0.679616	0.679616	0.0352578	unvegetated/bareland	before construction	Hard	after	groins		N/A
eSR9	SR40	Geomorphologic Impact of Construction of Breakwaters at Ponnani Fishery Harbour in Kerala	Paravath et al	2021	satellite images	Engineer solution	Risk reduction	Shoreline response	Accretion	accretion change rate		cm/yr	Malappuram , India	10.78689167, 75.91072778	23	72	20	6	450	350	2.42188	2.42188	0.311274	unvegetated/bareland	before construction	Hard	after	breakwater		N/A
eSR10	SR40	Geomorphologic Impact of Construction of Breakwaters at Ponnani Fishery Harbour in Kerala	Paravath et al	2021	satellite images	Engineer solution	Risk reduction	Shoreline response	Accretion	accretion change rate		cm/yr	Malappuram , India	10.78689167, 75.91072778	23	-380	20	6	236	200	6.80812	6.80812	1.00929	unvegetated/bareland	before construction	Hard	after	breakwater		N/A
eSR11	SR42	Coupling breakwalls with oyster restoration structures enhances living shoreline performance along energetic shorelines	Safak et al	2020	Field observation	Engineer solution	Risk reduction	Shoreline response	Sediment accummulation	Organic matter percentage		%	Florida, US	30.223857, -81.18257	3	1.9	0.5	3	9.1	0.6	10.4021	10.4021	9.68371	unvegetated/bareland	mudflat	Hard	breakwater		Hydrodynamic observations at this section of the ICW showed that waves from ~25–50 prominent vessel wake events per day (with wave heights occasionally exceeding 0.5 m at 1 m depth) reached the shorelines of the three sites	low
eSR12	SR42	Coupling breakwalls with oyster restoration structures enhances living shoreline performance along energetic shorelines	Safak et al	2020	Field observation	Engineer solution	Risk reduction	Shoreline response	Sediment accummulation	Organic matter percentage		%	Florida, US	30.223857, -81.18257	3	3.1	0.5	3	4	0.45	1.50969	1.50969	0.856597	unvegetated/bareland	mudflat	Hard	breakwater		Hydrodynamic observations at this section of the ICW showed that waves from ~25–50 prominent vessel wake events per day (with wave heights occasionally exceeding 0.5 m at 1 m depth) reached the shorelines of the three sites	low
eSR13	SR42	Coupling breakwalls with oyster restoration structures enhances living shoreline performance along energetic shorelines	Safak et al	2020	Field observation	Engineer solution	Risk reduction	Shoreline response	Sediment accummulation	Organic matter percentage		%	Florida, US	30.223857, -81.18257	3	1	0.54	3	1.55	0.45	0.882898	0.882898	0.731626	unvegetated/bareland	mudflat	Hard	breakwater		Hydrodynamic observations at this section of the ICW showed that waves from ~25–50 prominent vessel wake events per day (with wave heights occasionally exceeding 0.5 m at 1 m depth) reached the shorelines of the three sites	low
eSR14	SR43	The Influence of Breakwaters on Nearshore Sedimentation Patterns in Chesapeake Bay, USA	Palinkas et al	2016	Field observation	Engineer solution	Risk reduction	Shoreline response	Sediment accummulation	Sediment accummulation rate		cm yr-1	Chesapeake Bay	36.779591, -76.288376	14	1.37	0.22	14	1.72	0.3	1.29168	1.29168	0.172651	unvegetated/bareland	mudflat	Hard	breakwater		wave exposure	low
eSR15	SR44	Morphodynamic changes as an impact of human intervention at the Ras El-Bar-Damietta Harbor coast, NW Damietta Promontory, Nile Delta, Egypt	El-Asmar et al	2016	satellite images	Engineer solution	Risk reduction	Shoreline response	Accretion	accretion change rate		cm yr-1	Damietta Promontory	31.52635278, 31.84472222	4	-7.43	1.2	4	4.73	1.05	9.36809	9.36809	5.98507	unvegetated/bareland	shoreline	Hard	breakwater		the modal significant wave height for both stations is 0.75m and significant wave period is 7-8 s during winter decreasing to 5s ins summer	low
eSR16	SR44	Morphodynamic changes as an impact of human intervention at the Ras El-Bar-Damietta Harbor coast, NW Damietta Promontory, Nile Delta, Egypt	El-Asmar et al	2016	satellite images	Engineer solution	Risk reduction	Shoreline response	Accretion	accretion change rate		cm yr-1	Damietta Promontory	31.52635278, 31.84472222	4	-10.9	2.12	4	5	3.26	5.02274	5.02274	2.07674	unvegetated/bareland	shoreline	Hard	breakwater		the modal significant wave height for both stations is 0.75m and significant wave period is 7-8 s during winter decreasing to 5s ins summer	low
eSR17	SR44	Morphodynamic changes as an impact of human intervention at the Ras El-Bar-Damietta Harbor coast, NW Damietta Promontory, Nile Delta, Egypt	El-Asmar et al	2016	satellite images	Engineer solution	Risk reduction	Shoreline response	Accretion	accretion change rate		cm yr-1	Damietta Promontory	31.52635278, 31.84472222	4	-3.11	0.8	4	0.88	0.38	5.53417	5.53417	2.41419	unvegetated/bareland	shoreline	Hard	breakwater		the modal significant wave height for both stations is 0.75m and significant wave period is 7-8 s during winter decreasing to 5s ins summer	low
eSR18	SN4	Effects of Submerged Breakwater on Hydrodynamics and Shoreline Change of the East Beach of Beidaihe, Bohai Bay, China	Kuang, Cuiping; He, Lulu; Gu, Jie; Pan, Yi; Zhang, Yu; Yang, Yanxiong; Qiu, Ruofeng; Zhang, Jiabo	2014	Modelsimulation	Sand nourishment	Risk reduction	Shoreline response	Accretion	Beach width		m2	Beidaihe, Bohai Bay, China	39.816342, 119.517084	6	46.5	16	6	47	11.5	0.033114	0.033114	0.333379	unvegetated/bareland	Breakwater and sand nourishment	Hard	breakwater		Significant wave height is beween 0-2.1m, for 4 years between 2002-2006, the frequency of Hs<1.5m is highest	low
eSR19	SN4	Effects of Submerged Breakwater on Hydrodynamics and Shoreline Change of the East Beach of Beidaihe, Bohai Bay, China	Kuang, Cuiping; He, Lulu; Gu, Jie; Pan, Yi; Zhang, Yu; Yang, Yanxiong; Qiu, Ruofeng; Zhang, Jiabo	2014	Modelsimulation	Sand nourishment	Risk reduction	Shoreline response	Accretion	Beach width		m2	Beidaihe, Bohai Bay, China	39.816342, 119.517084	6	38	23.7	6	51.6	14.6	0.637569	0.637569	0.350271	unvegetated/bareland	Breakwater and sand nourishment	Hard	breakwater		Significant wave height is beween 0-2.1m, for 4 years between 2002-2006, the frequency of Hs<1.5m is highest	low
eSR20	SN4	Effects of Submerged Breakwater on Hydrodynamics and Shoreline Change of the East Beach of Beidaihe, Bohai Bay, China	Kuang, Cuiping; He, Lulu; Gu, Jie; Pan, Yi; Zhang, Yu; Yang, Yanxiong; Qiu, Ruofeng; Zhang, Jiabo	2014	Modelsimulation	Sand nourishment	Risk reduction	Shoreline response	Accretion	Beach width		m2	Beidaihe, Bohai Bay, China	39.816342, 119.517084	6	32.5	23.1	6	33.4	17.5	0.0405262	0.0405262	0.333402	unvegetated/bareland	Breakwater and sand nourishment	Hard	breakwater		Significant wave height is beween 0-2.1m, for 4 years between 2002-2006, the frequency of Hs<1.5m is highest	low
eSR21	SN4	Effects of Submerged Breakwater on Hydrodynamics and Shoreline Change of the East Beach of Beidaihe, Bohai Bay, China	Kuang, Cuiping; He, Lulu; Gu, Jie; Pan, Yi; Zhang, Yu; Yang, Yanxiong; Qiu, Ruofeng; Zhang, Jiabo	2014	Modelsimulation	Sand nourishment	Risk reduction	Shoreline response	Accretion	Beach width		m2	Beidaihe, Bohai Bay, China	39.816342, 119.517084	6	26.8	17.12	6	28.4	14.7	0.0925293	0.0925293	0.33369	unvegetated/bareland	Breakwater and sand nourishment	Hard	breakwater		Significant wave height is beween 0-2.1m, for 4 years between 2002-2006, the frequency of Hs<1.5m is highest	low
eSR22	SN4	Effects of Submerged Breakwater on Hydrodynamics and Shoreline Change of the East Beach of Beidaihe, Bohai Bay, China	Kuang, Cuiping; He, Lulu; Gu, Jie; Pan, Yi; Zhang, Yu; Yang, Yanxiong; Qiu, Ruofeng; Zhang, Jiabo	2014	Modelsimulation	Sand nourishment	Risk reduction	Shoreline response	Accretion	Beach width		m2	Beidaihe, Bohai Bay, China	39.816342, 119.517084	6	22.9	14.2	6	23.6	13.2	0.0471162	0.0471162	0.333426	unvegetated/bareland	Breakwater and sand nourishment	Hard	breakwater		Significant wave height is beween 0-2.1m, for 4 years between 2002-2006, the frequency of Hs<1.5m is highest	low
