# Supplementary material for: Meta-analysis indicates better climate adaptation and mitigation performance of hybrid engineering-natural coastal defence measures
Source: Nat Commun. 2024 Apr 9;15:2870. doi: 10.1038/s41467-024-46970-w (PMC11004181; doi:10.1038/s41467-024-46970-w)
Supplement: Supplementary file 11 — Supplementary Data 8 [file 41467_2024_46970_MOESM11_ESM.xlsx]

## Sheet: hard vs natural 
OID	ID	Publication	Author	pubyear	Data collection	Ecosystem	Function	category	Outcome	Response variable	Variable name	Variable unit	Site	Region	Cont_n	Cont_mean	Cont_SD	Treat_n	Treat_mean	Treat_SD	yi	yi2	vi	Type of control	Note	Type of treatment	note	Age	Species	Additional environment	Energy
fWA1	ECO1	Assessing the coastal protection services of natural mangrove forests and artificial rock revetments	Strain et al	2022	Field observation	Mangrove	Risk reduction	Wave attenuation	Wave attenuation	Wave attenuation coefficient	Kt		Victoria, Australia	-37.471310, 144.785156	4	0.53	0.045	4	0.09	0.065	-6.83693	6.83693	3.42147	natural	natural	Hard	rock revetment			Maximum wave height is less than 0.5m	low
fWA2	ECO1	Assessing the coastal protection services of natural mangrove forests and artificial rock revetments	Strain et al	2022	Field observation	Mangrove	Risk reduction	Wave attenuation	Wave attenuation	Wave attenuation coefficient	Kt		Victoria, Australia	-37.471310, 144.785156	4	1.05	1.08	4	1.17	0.49	0.124297	-0.124297	0.500966	natural	natural	Hard	rock revetment			Maximum wave height is less than 0.5m	low
fWA3	ECO1	Assessing the coastal protection services of natural mangrove forests and artificial rock revetments	Strain et al	2022	Field observation	Mangrove	Risk reduction	Wave attenuation	Wave attenuation	Wave attenuation coefficient	Kt		Victoria, Australia	-37.471310, 144.785156	4	0.2	0.13	4	0.35	0.12	1.04152	-1.04152	0.567798	natural	natural	Hard	rock revetment			Maximum wave height is less than 0.5m	low
fWA4	ECO1	Assessing the coastal protection services of natural mangrove forests and artificial rock revetments	Strain et al	2022	Field observation	Mangrove	Risk reduction	Wave attenuation	Wave attenuation	Wave attenuation coefficient	Kt		Victoria, Australia	-37.471310, 144.785156	4	0.16	0.067	4	0.99	0.23	4.2561	-4.2561	1.63215	natural	natural	Hard	rock revetment			Maximum wave height is less than 0.5m	low
fWA5	ECO1	Assessing the coastal protection services of natural mangrove forests and artificial rock revetments	Strain et al	2022	Field observation	Mangrove	Risk reduction	Wave attenuation	Wave attenuation	Wave attenuation coefficient	Kt		Victoria, Australia	-37.471310, 144.785156	4	0.37	0.1	4	0.92	0.05	6.04305	-6.04305	2.7824	natural	natural	Hard	rock revetment			Maximum wave height is less than 0.5m	low
fSR1	SR14	Ecological re-engineering of a freshwater impoundment for salt marsh restoration in a hypertidal system	van Proosdij D et al	2010	field observation	Marsh	Risk reduction	Shoreline response	Elevation change	Surface elevation change rate		cm yr-1	Canada	45.22104167, -63.98701389	4	0.93	0.27	6	-0.68	0.12	-7.62418	-7.62418	3.32308	natural	natural	Hard	freshwater impoundment	1	Spartina alterniflora and Spartina patens		low
fSR2	SR14	Ecological re-engineering of a freshwater impoundment for salt marsh restoration in a hypertidal system	van Proosdij D et al	2010	field observation	Marsh	Risk reduction	Shoreline response	Elevation change	Surface elevation change rate		cm yr-1	Canada	45.22104167, -63.98701389	4	13.89	0.55	6	3.48	0.13	-26.6861	-26.6861	36.024	natural	natural	Hard	freshwater impoundment	2	Spartina alterniflora and Spartina patens		low
fSR3	SR14	Ecological re-engineering of a freshwater impoundment for salt marsh restoration in a hypertidal system	van Proosdij D et al	2010	field observation	Marsh	Risk reduction	Shoreline response	Elevation change	Surface elevation change rate		cm yr-1	Canada	45.22104167, -63.98701389	4	0.78	0.29	6	-0.44	0.11	-5.5695	-5.5695	1.96764	natural	natural	Hard	freshwater impoundment	2	Spartina alterniflora and Spartina patens		low
fSR4	SR14	Ecological re-engineering of a freshwater impoundment for salt marsh restoration in a hypertidal system	van Proosdij D et al	2010	field observation	Marsh	Risk reduction	Shoreline response	Elevation change	Surface elevation change rate		cm yr-1	Canada	45.22104167, -63.98701389	4	0.13	0.45	6	0.49	0.06	1.16219	1.16219	0.484201	natural	natural	Hard	freshwater impoundment	3	Spartina alterniflora and Spartina patens		low
fSR5	SR14	Ecological re-engineering of a freshwater impoundment for salt marsh restoration in a hypertidal system	van Proosdij D et al	2010	field observation	Marsh	Risk reduction	Shoreline response	Elevation change	Surface elevation change rate		cm yr-1	Canada	45.22104167, -63.98701389	4	0.34	0.23	6	-0.17	0.15	-2.50043	-2.50043	0.729275	natural	natural	Hard	freshwater impoundment	3	Spartina alterniflora and Spartina patens		low
fSR6	SR31	Living shorelines enhanced the resilience of saltmarshes to Hurricane Matthew	Smith et al	2018	field observation	Marsh	Risk reduction	Shoreline response	Elevation change	elevation change rate		cm yr-1	North Carolina	36.335869, -76.297096	12	0.1	1.9	12	4.9	3.8	1.54258	1.54258	0.216241	natural	natural	Hard	bulkheads		S. alterniflora	during Hurricane Matthew	high
