# Supplementary material for: Meta-analysis indicates better climate adaptation and mitigation performance of hybrid engineering-natural coastal defence measures
Source: Nat Commun. 2024 Apr 9;15:2870. doi: 10.1038/s41467-024-46970-w (PMC11004181; doi:10.1038/s41467-024-46970-w)
Supplement: Supplementary file 12 — Supplementary Data 9 [file 41467_2024_46970_MOESM12_ESM.xlsx]

## Sheet: grey literature
ID	Publication	Author	pubyear	Data collection	Function	category	Outcome	Response variable	Variable name	Variable unit	Site	Cont_n	Cont_mean	Cont_SD	Treat_n	Treat_mean	Treat_SD	yi	yi2	vi	Type of control	Note	Type of treatment	note
GL1	Reef Breakwater Wave-Attenuation and Stability Tests, Burns Waterway Harbor, Indiana	Carver, Robert D.	1995	Test model	Risk reduction	Wave attenuation	Wave attenuation	Wave attenuation coefficient	Kt		Burns Waterway Harbor, Indiana	19	1	0	19	0.24	0.06	-17.5371	17.5371	4.15198	unvegetated		breakwater	Development plan R1
GL1	Reef Breakwater Wave-Attenuation and Stability Tests, Burns Waterway Harbor, Indiana	Carver, Robert D.	1995	Test model	Risk reduction	Wave attenuation	Wave attenuation	Wave attenuation coefficient	Kt		Burns Waterway Harbor, Indiana	19	1	0	19	0.2	0.05	-22.1522	22.1522	6.56208	before breakwater		after breakwater	Development plan R2
GL1	Reef Breakwater Wave-Attenuation and Stability Tests, Burns Waterway Harbor, Indiana	Carver, Robert D.	1995	Test model	Risk reduction	Wave attenuation	Wave attenuation	Wave attenuation coefficient	Kt		Burns Waterway Harbor, Indiana	8	1	0	8	0.18	0.04	-27.4052	27.4052	23.7201	before breakwater		after breakwater	Development plan R2A
GL1	Reef Breakwater Wave-Attenuation and Stability Tests, Burns Waterway Harbor, Indiana	Carver, Robert D.	1995	Test model	Risk reduction	Wave attenuation	Wave attenuation	Wave attenuation coefficient	Kt		Burns Waterway Harbor, Indiana	19	1	0	19	0.2	0.045	-24.6135	24.6135	8.07664	before breakwater		after breakwater	Development plan R3
GL1	Reef Breakwater Wave-Attenuation and Stability Tests, Burns Waterway Harbor, Indiana	Carver, Robert D.	1995	Test model	Risk reduction	Wave attenuation	Wave attenuation	Wave attenuation coefficient	Kt		Burns Waterway Harbor, Indiana	19	1	0	19	0.21	0.05	-21.8753	21.8753	6.40167	before breakwater		after breakwater	Development plan R4
GL1	Reef Breakwater Wave-Attenuation and Stability Tests, Burns Waterway Harbor, Indiana	Carver, Robert D.	1995	Test model	Risk reduction	Wave attenuation	Wave attenuation	Wave attenuation coefficient	Kt		Burns Waterway Harbor, Indiana	57	1	0	57	0.2	0.053	-21.2033	21.2033	2.00693	before breakwater		after breakwater	Development plan R5
GL2	Floating Breakwater Wave-Attenuation Tests for East Bay Marina, Olympia Harbor, Washington: Hydraulic Model Investigation	Carver, Robert D.	1979	Test model	Risk reduction	Wave attenuation	Wave attenuation	Wave attenuation coefficient	Kt		East Bay Marina, Olympia Harbor, Washington	10	1	0	10	0.6	0.17	-3.18663	3.18663	0.453865	before breakwater		after breakwater	Development plan 1
GL2	Floating Breakwater Wave-Attenuation Tests for East Bay Marina, Olympia Harbor, Washington: Hydraulic Model Investigation	Carver, Robert D.	1979	Test model	Risk reduction	Wave attenuation	Wave attenuation	Wave attenuation coefficient	Kt		East Bay Marina, Olympia Harbor, Washington	14	1	0	14	0.68	0.18	-2.44081	2.44081	0.249242	before breakwater		after breakwater	Development plan 1A
GL2	Floating Breakwater Wave-Attenuation Tests for East Bay Marina, Olympia Harbor, Washington: Hydraulic Model Investigation	Carver, Robert D.	1979	Test model	Risk reduction	Wave attenuation	Wave attenuation	Wave attenuation coefficient	Kt		East Bay Marina, Olympia Harbor, Washington	14	1	0	14	0.59	0.18	-3.12729	3.12729	0.317499	before breakwater		after breakwater	Development plan 2
GL2	Floating Breakwater Wave-Attenuation Tests for East Bay Marina, Olympia Harbor, Washington: Hydraulic Model Investigation	Carver, Robert D.	1979	Test model	Risk reduction	Wave attenuation	Wave attenuation	Wave attenuation coefficient	Kt		East Bay Marina, Olympia Harbor, Washington	18	1	0	18	0.58	0.25	-2.32302	2.32302	0.186061	before breakwater		after breakwater	Development plan 3 anchor chain crossed
GL2	Floating Breakwater Wave-Attenuation Tests for East Bay Marina, Olympia Harbor, Washington: Hydraulic Model Investigation	Carver, Robert D.	1979	Test model	Risk reduction	Wave attenuation	Wave attenuation	Wave attenuation coefficient	Kt		East Bay Marina, Olympia Harbor, Washington	18	1	0	18	0.59	0.24	-2.36219	2.36219	0.188611	before breakwater		after breakwater	Development plan 3 anchor chain uncrossed
GL3	Rubble-Mound Breakwater Wave-Attenuation and Stability Test, Burns Waterway Harbor, Indiana	Carver, Robert D.	1993	Test model	Risk reduction	Wave attenuation	Wave attenuation	Wave attenuation coefficient	Kt		Burns Waterway Harbor, Indiana	19	1	0	19	0.22	0.06	-17.9986	17.9986	4.36777	before breakwater		after breakwater	Development plan 1
GL3	Rubble-Mound Breakwater Wave-Attenuation and Stability Test, Burns Waterway Harbor, Indiana	Carver, Robert D.	1993	Test model	Risk reduction	Wave attenuation	Wave attenuation	Wave attenuation coefficient	Kt		Burns Waterway Harbor, Indiana	18	1	0	18	0.23	0.06	-17.7453	17.7453	4.48464	before breakwater		after breakwater	Development plan 2
GL3	Rubble-Mound Breakwater Wave-Attenuation and Stability Test, Burns Waterway Harbor, Indiana	Carver, Robert D.	1993	Test model	Risk reduction	Wave attenuation	Wave attenuation	Wave attenuation coefficient	Kt		Burns Waterway Harbor, Indiana	20	1	0	20	0.22	0.06	-18.0191	18.0191	4.1586	before breakwater		after breakwater	Development plan 3
GL3	Rubble-Mound Breakwater Wave-Attenuation and Stability Test, Burns Waterway Harbor, Indiana	Carver, Robert D.	1993	Test model	Risk reduction	Wave attenuation	Wave attenuation	Wave attenuation coefficient	Kt		Burns Waterway Harbor, Indiana	20	1	0	20	0.21	0.06	-18.2501	18.2501	4.26334	before breakwater		after breakwater	Development plan 4
GL3	Rubble-Mound Breakwater Wave-Attenuation and Stability Test, Burns Waterway Harbor, Indiana	Carver, Robert D.	1993	Test model	Risk reduction	Wave attenuation	Wave attenuation	Wave attenuation coefficient	Kt		Burns Waterway Harbor, Indiana	19	1	0	19	0.21	0.06	-18.2294	18.2294	4.47777	before breakwater		after breakwater	Development plan 5
GL3	Rubble-Mound Breakwater Wave-Attenuation and Stability Test, Burns Waterway Harbor, Indiana	Carver, Robert D.	1993	Test model	Risk reduction	Wave attenuation	Wave attenuation	Wave attenuation coefficient	Kt		Burns Waterway Harbor, Indiana	19	1	0	19	0.18	0.05	-22.706	22.706	6.88896	before breakwater		after breakwater	Development plan 6
GL3	Rubble-Mound Breakwater Wave-Attenuation and Stability Test, Burns Waterway Harbor, Indiana	Carver, Robert D.	1993	Test model	Risk reduction	Wave attenuation	Wave attenuation	Wave attenuation coefficient	Kt		Burns Waterway Harbor, Indiana	19	1	0	19	0.19	0.06	-18.6909	18.6909	4.70196	before breakwater		after breakwater	Development plan 7
GL3	Rubble-Mound Breakwater Wave-Attenuation and Stability Test, Burns Waterway Harbor, Indiana	Carver, Robert D.	1993	Test model	Risk reduction	Wave attenuation	Wave attenuation	Wave attenuation coefficient	Kt		Burns Waterway Harbor, Indiana	19	1	0	19	0.2	0.05	-22.1522	22.1522	6.56208	before breakwater		after breakwater	Development plan 8
GL3	Rubble-Mound Breakwater Wave-Attenuation and Stability Test, Burns Waterway Harbor, Indiana	Carver, Robert D.	1993	Test model	Risk reduction	Wave attenuation	Wave attenuation	Wave attenuation coefficient	Kt		Burns Waterway Harbor, Indiana	19	1	0	19	0.16	0.06	-19.3831	19.3831	5.04876	before breakwater		after breakwater	Development plan 8A
GL3	Rubble-Mound Breakwater Wave-Attenuation and Stability Test, Burns Waterway Harbor, Indiana	Carver, Robert D.	1993	Test model	Risk reduction	Wave attenuation	Wave attenuation	Wave attenuation coefficient	Kt		Burns Waterway Harbor, Indiana	19	1	0	19	0.18	0.06	-18.9216	18.9216	4.81616	before breakwater		after breakwater	Development plan 9
GL3	Rubble-Mound Breakwater Wave-Attenuation and Stability Test, Burns Waterway Harbor, Indiana	Carver, Robert D.	1993	Test model	Risk reduction	Wave attenuation	Wave attenuation	Wave attenuation coefficient	Kt		Burns Waterway Harbor, Indiana	19	1	0	19	0.16	0.05	-23.2598	23.2598	7.22391	before breakwater		after breakwater	Development plan 10
GL3	Rubble-Mound Breakwater Wave-Attenuation and Stability Test, Burns Waterway Harbor, Indiana	Carver, Robert D.	1993	Test model	Risk reduction	Wave attenuation	Wave attenuation	Wave attenuation coefficient	Kt		Burns Waterway Harbor, Indiana	19	1	0	19	0.2	0.06	-18.4601	18.4601	4.58916	before breakwater		after breakwater	Development plan 11
GL4	Rubble-Mound Breakwater Stability and Wave-Attenuation Tests, Port Ontario Harbor, New York: Hydraulic Model Investigation	Carver, Robert D.; Markle, Dennis G.	1981	Test model	Risk reduction	Wave attenuation	Wave attenuation	Wave attenuation coefficient	Kt		Port Ontario Harbor, New York	16	1	0	16	0.24	0.02	-52.3834	52.3834	43.0003	before breakwater		after breakwater	Development plan 1
GL4	Rubble-Mound Breakwater Stability and Wave-Attenuation Tests, Port Ontario Harbor, New York: Hydraulic Model Investigation	Carver, Robert D.; Markle, Dennis G.	1981	Test model	Risk reduction	Wave attenuation	Wave attenuation	Wave attenuation coefficient	Kt		Port Ontario Harbor, New York	16	1	0	16	0.3	0.03	-32.1653	32.1653	16.2907	before breakwater		after breakwater	Development plan 1A
GL4	Rubble-Mound Breakwater Stability and Wave-Attenuation Tests, Port Ontario Harbor, New York: Hydraulic Model Investigation	Carver, Robert D.; Markle, Dennis G.	1981	Test model	Risk reduction	Wave attenuation	Wave attenuation	Wave attenuation coefficient	Kt		Port Ontario Harbor, New York	16	1	0	16	0.23	0.03	-35.3818	35.3818	19.6855	before breakwater		after breakwater	Development plan 2
GL5	Morphological changes in the vicinity of detached breakwater at Sungai Haji Dorani, Peninsular Malaysia	Hashim, Roslan and Kamali, Babak and Hashim, Ahmad Mustafa and Ismail, Zubaidah	2010	field experiement	Risk reduction	Shoreline response	Elevation change	Elevation change		m	ungai Haji Dorani, Peninsular Malaysia	1	0	0	1	0.71	0	N/A	N/A	NA	before construction		after construction of breakwater
