# Supplementary material for: Meta-analysis indicates better climate adaptation and mitigation performance of hybrid engineering-natural coastal defence measures
Source: Nat Commun. 2024 Apr 9;15:2870. doi: 10.1038/s41467-024-46970-w (PMC11004181; doi:10.1038/s41467-024-46970-w)
Supplement: Supplementary file 13 — Supplementary Data 10 [file 41467_2024_46970_MOESM13_ESM.xlsx]

## Sheet: BCR calculation
				Reviewed paper								Paired paper for benefit tranfer					BCR calculation
No	ValueID	Cost benefit in same study	Benefit transfer	Paper.cost	Authors.x	Year_Of_Publication.x	Measure	Location.cost	Ecosystem/measure tye	Intervention	Country	Location.benefit	Valuation_Method	paper.benefit	Author.benefit	Year_Of_Publication.benefit	2021 USD Total cost	2021 USD Total benefit	BCR r =-2%	BCR r =4.5%	BCR r =8%	Cost unit	Benefit unit
1	ECO22	TRUE	FALSE	Cost–benefit analysis of ecosystem services in China	Cao et al	2018	Soft	National China	wetland (unspecified)	Restoration	China	N/A	N/A	N/A	N/A	N/A	30931.9	17002.1	6.92145	4.03862	3.05291	USD/ha	USD/ha/yr
2	ECO23	FALSE	TRUE	An optimization model for a wetland restoration project under uncertainty	Cai et al	2018	Soft	Changchun City, China	wetland (unspecified)	Restoration	China	Sanyang wetland, China	Direct market pricing	Ecosystem service values and restoration in the urban Sanyang wetland of Wenzhou, China. Ecological Economics 29(3): 249-258.	Tong, C., R.A. Feagin, J. Lu, X. Zhang, X. Zhu, W. Wang and W. He	2007	32493.1	2326.49	0.901594	0.526073	0.397675	USD/ha	USD/ha/yr
3	ECO35	FALSE	TRUE	Simple rules can guide whether land- or ocean-based conservation will best benefit marine ecosystems	Saunders et al	2017	Soft	Queensland, Australia	Seagrass	restoraton/rehabilitation	Australia	Australia	Direct market pricing	The economic value of Australia’s natural coastal assets: some preliminary findings. Australian and New Zealand Society for Ecological Economics Conference Proceedings, Ecological Economics in Action, December 11-13, 2005, New Zealand.	Blackwell, B.D.	2006	447012	37023.2	1.04293	0.608542	0.460016	USD/ha	USD/ha/yr
4	ECO59	TRUE	FALSE	Testing alternate ecological approaches to seagrass rehabilitation: Links to life-history traits	Irving et al	2010	Soft	Gulf St Vincent, South Australia	Seagrass	restoraton/rehabilitation	US	N/A	N/A	N/A	N/A	N/A	14555.4	35749.3	30.9275	18.046	13.6415	USD/ha	USD/ha/yr
5	ECO61	FALSE	TRUE	An ounce of prevention: Cost-effectiveness of coral reef rehabilitation relative to enforcement	Haisfield et al	2010	Soft	Indonesia	coral reef	Conservation, enforcement patrol implementation	Indonesia	Indonesia	Factor Income / Production Function	The economic valuation of coral reefs : a case study of West Lombok, Indonesia	Riopelle, J.M.	1995	2401.29	1507.24	15.3131	6.17909	4.4104	USD/ha	USD/ha/yr
6	ECO64	FALSE	TRUE	Restoration of dredged canals in wetlands: A comparison of methods	Baustian et al	2009	Soft	New Orleans, LA	wetland (unspecified)	water dredging, build plugs, revegetation	US	East Coasts of Florida, USA	Factor Income / Production Function	The economic valuation of saltwater marsh supporting marine recreational fishing in the southeastern United States. Ecological Economics 21(3): 243-254.	Bell, F.W.	1997	411200	32067.7	0.982009	0.572995	0.433145	USD/ha	USD/ha/yr
7	ECO66	TRUE	FALSE	Factors influencing community participation in mangroves restoration: A contingent valuation analysis	Stone et al	2008	Soft	Karnataka, India	Mangrove	restoration/rehabilitation	India	N/A	N/A	N/A	N/A	N/A	2193.72	899.314	5.16215	3.01207	2.27692	USD/ha	USD/ha/yr
8	ECO70	TRUE	FALSE	Assessing the substitutability of mitigation wetlands for natural sites: Estimating restoration lag costs of wetland mitigation	Gutrich & Hitzhusen	2004	Soft	US	wetland (unspecified)	restoration/rehabilitation	US	East Coasts of Florida, USA	Factor Income / Production Function	The economic valuation of saltwater marsh supporting marine recreational fishing in the southeastern United States. Ecological Economics 21(3): 243-254.	Bell, F.W.	1997	257691	15989.6	0.781339	0.455905	0.344633	USD/ha	USD/ha/yr
9	ECO71	FALSE	TRUE	The feasibility of restoring previously drained wetlands to reduce flood damage	Shultz & Leitch	2003	Soft	US	wetland (unspecified)	restoration/rehabilitation	US	Florida, USA	Benefit transfer	The value of the tidal marsh. Center for Wetland Resources, Lousiana State University, Baton Rouge, Lousiana, USA.	Benefit transfer (USD/ha/yr) The value of the tidal marsh. Center for Wetland Resources, Lousiana State University, Baton Rouge, Lousiana, USA.	1974	762.27	373.007	6.16182	3.59537	2.71785	USD/ha	USD/ha/yr
10	ECO73	FALSE	TRUE	Least-cost management of nonpoint source pollution: Source reduction versus interception strategies for controlling nitrogen loss in the Mississippi Basin	Ribaudo et al	2001	Soft	Mississippi Delta	wetland (unspecified)	restorde fully drained prairie pothole	US	Louisiana, USA	Direct market pricing	Wetlands functions and values in Louisiana. Louisiana Sea Grant publication, USA	Coreil, P.D.	1993	393.328	130.75	4.18588	2.44243	1.84631	USD/ha	USD/ha/yr
11	ECO73	FALSE	TRUE	Least-cost management of nonpoint source pollution: Source reduction versus interception strategies for controlling nitrogen loss in the Mississippi Basin	Ribaudo et al	2001	Soft	Mississippi Delta	wetland (unspecified)	restorde fully drained delta and southeast	US	Florida, USA	Direct market pricing	Application of wetland valuation theory to Florida fisheries. Sea Grant Publication. SGR-95. Florida Sea Grant Program No. 95. Florida State University, USA.	Bell, F.W.	1989	2359.97	2399.82	12.8048	7.47151	5.64794	USD/ha	USD/ha/yr
12	ECO73	FALSE	TRUE	Least-cost management of nonpoint source pollution: Source reduction versus interception strategies for controlling nitrogen loss in the Mississippi Basin	Ribaudo et al	2001	Soft	Mississippi Delta	wetland (unspecified)	restorde fully wetland	US	Florida, USA	Direct market pricing	Application of wetland valuation theory to Florida fisheries. Sea Grant Publication. SGR-95. Florida Sea Grant Program No. 95. Florida State University, USA.	Bell, F.W.	1989	1966.64	2399.82	15.3658	8.96581	6.77753	USD/ha	USD/ha/yr
13	ECO74	FALSE	TRUE	Natural resource management in mitigating climate impacts: The example of mangrove restoration in Vietnam	Tri et al	1998	Soft	Vietnam	Mangrove	Plantation	Vietnam	Vietnam	Factor Income / Production Function	Valuation of the mangrove ecosystem in Can Gio mangrove biosphere reserve, Vietnam. The Vietnam MAB National Committee, UNESCO / MAB.	Tri, N.H.	2002	2166.7	37144.7	215.873	125.96	95.2173	USD/ha	USD/ha/yr
14	ECO63	TRUE	FALSE	Net pay: Economic analysis of a replanted mangrove plantation in Kenya	Kairo et al	2009	Soft	Kenya	Mangrove	plantation	Kenya	N/A	N/A	N/A	N/A	N/A	3599.31	12354.5	43.2222	25.2198	19.0644	USD/ha	USD/ha/yr
15	ECO97	FALSE	TRUE	Community-based, low-tech method of restoring a lost thicket of Acropora corals	dela Cruz DW, Villanueva RD, Baria MVB	2014	Soft	Bolinao coral reefs, Philippines	coral reef	transplanting fragments from donor colonies	Philippines	Lucero village, Santiago Island, Bolinao, Pangasinan	Travel cost		Ahmed, M., G.M. Umalia, C.K. Chong, M.F. Rull and M.C. Garcia	2007	11459.3	900.744	1.91765	0.773804	0.552311	USD/ha	USD/ha/yr
16	ECO97	FALSE	TRUE	Community-based, low-tech method of restoring a lost thicket of Acropora corals	dela Cruz DW, Villanueva RD, Baria MVB	2014	Soft	Bolinao coral reefs, Philippines	coral reef	transplanting fragments from donor colonies	Philippines	Lucero village, Santiago Island, Bolinao, Pangasinan	Travel cost		Ahmed, M., G.M. Umalia, C.K. Chong, M.F. Rull and M.C. Garcia	2007	28455.1	900.744	0.772267	0.311622	0.222424	USD/ha	USD/ha/yr
17	ECO98	FALSE	TRUE	Experimental assessment of coral reef rehabilitation following blast fishing	Fox H, Mous P, Pet J, Muljadi A, Caldwell R	2005	Soft	Indonesia	coral reef	ex situ coral cultivation (sexual propagation) and out-planting of juvenile corals	Indonesia	Indonesia	Factor Income / Production Function		Riopelle, J.M.	1995	69480.2	643.011	0.225778	0.0911052	0.0650274	USD/ha	USD/ha/yr
18	ECO99	FALSE	TRUE	Mid-water rope nursery—Testing design and performance of a novel reef restoration instrument.	Levy G, Shaish L, Haim A, Rinkevich B	2010	Soft	Bolinao coral reefs, Philippines	coral reef	transplanting fragments from donor colonies	Philippines	Lucero village, Santiago Island, Bolinao, Pangasinan	Travel cost		Ahmed, M., G.M. Umalia, C.K. Chong, M.F. Rull and M.C. Garcia	2007	68609.8	900.744	0.320288	0.129241	0.0922475	USD/ha	USD/ha/yr
19	ECO100	FALSE	TRUE	Coral reef restoration projects in Thailand	Yeemin T, Sutthacheep M, Pettongma R	2006	Soft	Phi Phi Islands, Thailand	coral reef	transplanting of whole coral colonies	Thailand	Andaman Coast	Contingent Valuation		Seenprachawong, U.	2003	61000.5	9173.78	3.66893	1.48047	1.05671	USD/ha	USD/ha/yr
20	ECO100	FALSE	TRUE	Coral reef restoration projects in Thailand	Yeemin T, Sutthacheep M, Pettongma R	2006	Soft	Phi Phi Islands, Thailand	coral reef	transplanting of whole coral colonies	Thailand	Andaman Coast	Contingent Valuation		Seenprachawong, U.	2003	598720	9173.78	0.373809	0.150838	0.107662	USD/ha	USD/ha/yr
21	ECO101	FALSE	TRUE	2,400 hectares of salt marsh wetland restoration	Adams CS, Benosky CP	1998	Soft	Delaware, USA	Marsh	Construction, hydrological restoration	US	Dennis Township Salt Hay Farm	Benefit transfer	The value of the tidal marsh. Center for Wetland Resources, Lousiana State University, Baton Rouge, Lousiana, USA.	Gosselink, J.G., E.P. Odum and R.M. Pope	1974	17111.9	5394.46	3.96963	2.31625	1.75092	USD/ha	USD/ha/yr
22	ECO101	FALSE	TRUE	2,400 hectares of salt marsh wetland restoration	Adams CS, Benosky CP	1998	Soft	Delaware, USA	Marsh	Construction, hydrological restoration	US	Dennis Township Salt Hay Farm	Benefit transfer	The value of the tidal marsh. Center for Wetland Resources, Lousiana State University, Baton Rouge, Lousiana, USA.	Gosselink, J.G., E.P. Odum and R.M. Pope	1974	8927.69	5394.46	7.60869	4.43961	3.35604	USD/ha	USD/ha/yr
23	ECO102	FALSE	TRUE	Tidal salt marsh restoration	Broome SW, Seneca ED, Woodhouse Jr W	1988	Soft	Delaware, USA	Marsh	Construction, hydrological restoration	US	Dennis Township Salt Hay Farm	Benefit transfer	The value of the tidal marsh. Center for Wetland Resources, Lousiana State University, Baton Rouge, Lousiana, USA.	Gosselink, J.G., E.P. Odum and R.M. Pope	1974	36377.9	5394.46	1.86729	1.08955	0.823623	USD/ha	USD/ha/yr
24	ECO102	FALSE	TRUE	Tidal salt marsh restoration	Broome SW, Seneca ED, Woodhouse Jr W	1988	Soft	Delaware, USA	Marsh	Construction, hydrological restoration	US	Dennis Township Salt Hay Farm	Benefit transfer	The value of the tidal marsh. Center for Wetland Resources, Lousiana State University, Baton Rouge, Lousiana, USA.	Gosselink, J.G., E.P. Odum and R.M. Pope	1974	7558.93	5394.46	8.98645	5.24353	3.96374	USD/ha	USD/ha/yr
25	ECO102	FALSE	TRUE	Tidal salt marsh restoration	Broome SW, Seneca ED, Woodhouse Jr W	1988	Soft	Delaware, USA	Marsh	Construction, hydrological restoration	US	Dennis Township Salt Hay Farm	Benefit transfer	The value of the tidal marsh. Center for Wetland Resources, Lousiana State University, Baton Rouge, Lousiana, USA.	Gosselink, J.G., E.P. Odum and R.M. Pope	1974	44409.5	5394.46	1.52958	0.8925	0.674668	USD/ha	USD/ha/yr
26	ECO102	FALSE	TRUE	Tidal salt marsh restoration	Broome SW, Seneca ED, Woodhouse Jr W	1988	Soft	Delaware, USA	Marsh	Construction, hydrological restoration	US	Dennis Township Salt Hay Farm	Benefit transfer	The value of the tidal marsh. Center for Wetland Resources, Lousiana State University, Baton Rouge, Lousiana, USA.	Gosselink, J.G., E.P. Odum and R.M. Pope	1974	80314.7	5394.46	0.845772	0.493502	0.373053	USD/ha	USD/ha/yr
27	ECO103	FALSE	TRUE	Restoration of coastal wetlands in southeastern Florida	Milano G	1999	Soft	Northern America	Marsh	Hydrological restoration, clearing exotic vegetation, planting saltmarsh	US	West Coasts of Florida, USA	Factor Income / Production Function	The economic valuation of saltwater marsh supporting marine recreational fishing in the southeastern United States.	Bell, F.W.	1997	90798.3	6262.89	0.868556	0.506796	0.383103	USD/ha	USD/ha/yr
28	ECO103	FALSE	TRUE	Restoration of coastal wetlands in southeastern Florida	Milano G	1999	Soft	Northern America	Marsh	Hydrological restoration, clearing exotic vegetation, planting saltmarsh	US	West Coasts of Florida, USA	Factor Income / Production Function	The economic valuation of saltwater marsh supporting marine recreational fishing in the southeastern United States.	Bell, F.W.	1997	157353	6262.89	0.501188	0.29244	0.221064	USD/ha	USD/ha/yr
29	ECO104	FALSE	TRUE	Evaluating salt marsh restoration success with an index of ecosystem integrity.	Staszak L, Armitage A	2013	Soft	Louisiana, USA	Marsh	Construction, clearing of exotic vegetation	US	Northern America	Direct market pricing	Application of wetland valuation theory to Florida fisheries. Sea Grant Publication. SGR-95. Florida Sea Grant Program No. 95. Florida State University, USA.	Bell, F.W.	1989	3586.83	2582.58	9.06658	5.29028	3.99908	USD/ha	USD/ha/yr
30	ECO105	FALSE	TRUE	CASE STUDY: Community Based Ecological Mangrove Rehabilitation (CBEMR) in Indonesia	Brown B, Fadillah R, Nurdin Y, Soulsby I, Ahmad	1997	Soft	Indonesia	Mangrove	A Community Based Ecological Mangrove Rehabilitation project took place to start a four-year project to restore 400 ha at a cost of US$ 590,000 and initiate adaptive collaborative management. Local communities made their ponds available for rehabilitation which included: improving hydrology and promotion of natural revegetation in 400 ha of disused aquaculture ponds with minimal need for planting…	Indonesia	Indonesia	Benefit transfer	Economic valuation of wetlands: a survey. Beijer International Institute of Ecological Economics. Beijer Discussion Paper series No. 54, Stockholm, Sweden.	Gren, I.M. and T. Soderqvist	1994	2118.5	804.015	4.77898	2.7885	2.10791	USD/ha	USD/ha/yr
31	ECO106	FALSE	TRUE	Planting mangroves on intertidal mudflats: habitat restoration or habitat conversion. In: Proceedings of the ECOTONE VIII seminar enhancing coastal ecosystems restoration for the 21st century	Erftemeijer P, Lewis III R	1999	Soft	Olango Island, Cebu, Phillippines	Mangrove	Planting of mangroves on mudflat area.	Philippines	Philippines	Benefit transfer	Benefits and costs of coral reef and wetland management, Olango Island, Philippines. In: Cesar, H. (ed), "Collected essays on the economics of coral reefs". Kalmar, Sweden: CORDIO, Kalmar University: 215-227.	White, A.T., M. Ross and M. Flores	1999	4360.45	1098.97	3.17363	1.85179	1.39982	USD/ha	USD/ha/yr
32	ECO106	FALSE	TRUE	Planting mangroves on intertidal mudflats: habitat restoration or habitat conversion. In: Proceedings of the ECOTONE VIII seminar enhancing coastal ecosystems restoration for the 21st century, Ranong, Thailand.p 23–28	Erftemeijer P, Lewis III R	1999	Soft	Thailand	Mangrove	5-year mangrove replanting programme over degraded forest and mudflats.	Thailand	Thailand	Direct market pricing	Management and utilisation of mangroves in Asia and the Pacific. FAO, Rome. Environment Paper No. 3. Food and Agriculture Organization of the United Nations, Rome, Italy.	Christensen, B.	1982	888.143	284.128	4.02839	2.35054	1.77684	USD/ha	USD/ha/yr
33	ECO106	FALSE	TRUE	Planting mangroves on intertidal mudflats: habitat restoration or habitat conversion. In: Proceedings of the ECOTONE VIII seminar enhancing coastal ecosystems restoration for the 21st century, Ranong, Thailand.p 23–28	Erftemeijer P, Lewis III R	1999	Soft	Bangladesh	Mangrove	Afforestration of the Delta Ganges-Brahmaputra-Meghna in Bangladesh for coastline protection against cyclones and storms between 1980-1990. Funding by the World Bank.	Bangladesh	Bangladesh	Direct market pricing	Some aspects of economic resources of Sundarban mangrove forest of Bangladesh.	Ahmad, N.	1984	372.044	97.0437	3.28453	1.9165	1.44874	USD/ha	USD/ha/yr
34	ECO106	FALSE	TRUE	Planting mangroves on intertidal mudflats: habitat restoration or habitat conversion. In: Proceedings of the ECOTONE VIII seminar enhancing coastal ecosystems restoration for the 21st century, Ranong, Thailand.p 23–28	Erftemeijer P, Lewis III R	1999	Soft	Phillippines	Mangrove	Planting of mangroves on mudflat areas	Phillippines	Olango Island, Cebu, Phillippines	Direct market pricing	Benefits and costs of coral reef and wetland management, Olango Island, Philippines. In: Cesar, H. (ed), "Collected essays on the economics of coral reefs". Kalmar, Sweden: CORDIO, Kalmar University: 215-227.	White, A.T., M. Ross and M. Flores	2000	4360.45	1098.97	3.17363	1.85179	1.39982	USD/ha	USD/ha/yr
35	ECO106	FALSE	TRUE	Planting mangroves on intertidal mudflats: habitat restoration or habitat conversion. In: Proceedings of the ECOTONE VIII seminar enhancing coastal ecosystems restoration for the 21st century, Ranong, Thailand.p 23–28	Erftemeijer P, Lewis III R	1999	Soft	Phillippines	Mangrove	Planting of mangroves on mudflat areas	Phillippines	Olango Island, Cebu, Phillippines	Direct market pricing	Benefits and costs of coral reef and wetland management, Olango Island, Philippines. In: Cesar, H. (ed), "Collected essays on the economics of coral reefs". Kalmar, Sweden: CORDIO, Kalmar University: 215-227.	White, A.T., M. Ross and M. Flores	2000	6229.21	1098.97	2.22154	1.29625	0.979876	USD/ha	USD/ha/yr
36	ECO107	FALSE	TRUE	Growth performance of planted mangroves in the Philippines: revisiting forest management strategies.	Samson M, Rollon R	2008	Soft	Philippines	Mangrove	at least USD 17.6 million assuming a conservative cost estimate of USD 400 per hectare using 440 million Rhizophora propagules at a planting density of 1 per square meter.	Phillippines	Phillippines	Direct market pricing	Preservation or Conversion? Valuation and evaluation of a mangrove forest in the Philippines. Environmental and Resource Economics 14(3): 297-331.	Janssen, R. and J.E. Padilla	1999	498.337	154.866	3.9132	2.28332	1.72603	USD/ha	USD/ha/yr
37	ECO108	FALSE	TRUE	Valuing mangrove conservation in Southern Thailand. Contemp Econ Policy 19:109–122	Sathirathai S, Barbier E	2001	Soft	Thailand	Mangrove	Rehabilitation of abandoned shrimp farm area to mangrove forest including replanting, maintaining and protecting mangrove seedling	Thailand	Thailand	Replacement Cost	Economic valuation of mangroves and the roles of local communities in the conservation of natural resources: case study of Surat Thani, South Thailand. Unpublished report, EEPSEA research report series, Singapore.	Sathirathai, S.	1998	9757.73	5876.21	7.58313	4.4247	3.34477	USD/ha	USD/ha/yr
38	ECO109	FALSE	TRUE	A cost-evaluation technique for restoration of seagrass and other plant communities	Fonseca MS, Kenworthy WJ, Phillips RC	1982	Soft	Washington State, USA	Seagrass	Example for scaling up of the cost calculation of a restoration project which focused on restoring 81 m2 seagrass with an average shoot density of 6.2 shoots m-2 and 500 shoots in total.	US	US	Factor Income / Production Function	Ecological and economic assessment of potential eelgrass expansion at Sucia Island, WA.	Hughes, Z.	2006	8189.15	2352.93	3.61801	2.11108	1.59583	USD/ha	USD/ha/yr
39	ECO110	FALSE	TRUE	Biscayne Bay seagrasses and recent restoration efforts. In: Treat S, Lewis III R (eds) Seagrass restoration: success, failure, and the costs of both. Selected Papers presented at a workshop, Mote Marine Laboratory, Sarasota, Florida, March 11–12, 2003. Lewis Environmental Services, Valrico, Florida, p 115–130	Milano G, Deis D	2006	Soft	Biscayne Bay, Florida	Seagrass	Summary of 1980-2003 seagrass mapping, monitoring and restoration. Restoration: 12,957 planting units of Syringodium, Thalassia and Halodule anchored with geo textile stables.	US	US	Factor Income / Production Function	Ecological and economic assessment of potential eelgrass expansion at Sucia Island, WA.	Hughes, Z.	2006	63065	2352.93	0.469808	0.27413	0.207223	USD/ha	USD/ha/yr
40	ECO111	FALSE	TRUE	Seagrass restoration. In: Coastal wetlands: An integrated ecosystems approach	Paling E, Fonseca M, Katwijk M van, Keulen M van	2009	Soft	Australia	Seagrass	Manual planting of seagrass by volunteers with a large distance between planting units.	Australia	Australia	Factor Income / Production Function	The economic value of Australia’s natural coastal assets: some preliminary findings. Australian and New Zealand Society for Ecological Economics Conference Proceedings, Ecological Economics in Action, December 11-13, 2005, New Zealand.	Blackwell, B.D.	2006	21632.6	37387.1	21.7627	12.6984	9.59911	USD/ha	USD/ha/yr
41	ECO111	FALSE	TRUE	Seagrass restoration. In: Coastal wetlands: An integrated ecosystems approach	Paling E, Fonseca M, Katwijk M van, Keulen M van	2009	Soft	Australia	Seagrass	Manual planting of seagrass by volunteers with a large distance between planting units.	Australia	Australia	Factor Income / Production Function	The economic value of Australia’s natural coastal assets: some preliminary findings. Australian and New Zealand Society for Ecological Economics Conference Proceedings, Ecological Economics in Action, December 11-13, 2005, New Zealand.	Blackwell, B.D.	2006	45937.1	37387.1	10.2485	5.9799	4.52039	USD/ha	USD/ha/yr
42	ECO111	FALSE	TRUE	Seagrass restoration. In: Coastal wetlands: An integrated ecosystems approach	Paling E, Fonseca M, Katwijk M van, Keulen M van	2009	Soft	Australia	Seagrass	Manual planting of seagrass by volunteers with a large distance between planting units.	Australia	Australia	Factor Income / Production Function	The economic value of Australia’s natural coastal assets: some preliminary findings. Australian and New Zealand Society for Ecological Economics Conference Proceedings, Ecological Economics in Action, December 11-13, 2005, New Zealand.	Blackwell, B.D.	2006	113569	37387.1	4.14538	2.4188	1.82844	USD/ha	USD/ha/yr
43	ECO111	FALSE	TRUE	Seagrass restoration. In: Coastal wetlands: An integrated ecosystems approach	Paling E, Fonseca M, Katwijk M van, Keulen M van	2009	Soft	Australia	Seagrass	Manual planting of seagrass by volunteers with a large distance between planting units.	Australia	Australia	Factor Income / Production Function	The economic value of Australia’s natural coastal assets: some preliminary findings. Australian and New Zealand Society for Ecological Economics Conference Proceedings, Ecological Economics in Action, December 11-13, 2005, New Zealand.	Blackwell, B.D.	2006	227137	37387.1	2.07269	1.2094	0.914221	USD/ha	USD/ha/yr
44	ECO9	TRUE	FALSE	Protecting People and Property While Restoring Coastal Wetland Habitats	Weinstein1 et al	2012	Hybrid	Greenwich, US	wetland (unspecified)	including a mobile gate system to fully restore tidal flows to the upstream degraded wetlands	US	N/A	N/A	N/A	N/A	N/A	457103	10561.2	0.290936	0.169759	0.128326	USD/ha	USD/ha/yr
45	ECO46	TRUE	FALSE	Ecosystem service delivery in restoration projects: The effect of ecological succession on the benefits of tidal marsh restoration	Boerema et al	2016	Hybrid	Italy	Marsh	building a ring dyke at the landward side of the project area and breaching and locally lowering the old sea dyke to allow daily tidal inundation and spontaneous ecological development of intertidal area	Italy	N/A	N/A	N/A	N/A	N/A	162505	56608.3	4.38646	2.55947	1.93478	USD/ha	USD/ha/yr
46	ECO57	TRUE	FALSE	Economic valuation of ecosystem services provided by oyster reefs	Grabowski et al	2012	Hybrid	US	Oyster reef	hybrid bulkhead oyster	US	N/A	N/A	N/A	N/A	N/A	1.49227e+06	117714	0.993309	0.579588	0.438129	USD/ha	USD/ha/yr
47	ECO57	TRUE	FALSE	Economic valuation of ecosystem services provided by oyster reefs	Grabowski et al	2012	Hybrid	US	Oyster reef	hybrid bulkhead oyster	US	N/A	N/A	N/A	N/A	N/A	1.27218e+06	117714	1.16515	0.679857	0.513925	USD/ha	USD/ha/yr
48	ECO57	TRUE	FALSE	Economic valuation of ecosystem services provided by oyster reefs	Grabowski et al	2012	Hybrid	US	Oyster reef	hybrid bulkhead oyster	US	N/A	N/A	N/A	N/A	N/A	1.78105e+06	117714	0.832251	0.485612	0.367089	USD/ha	USD/ha/yr
49	ECO18	TRUE	FALSE	Financing coastal resilience by combining nature-based risk reduction with insurance	Reguero et al	2020	Hybrid	Dominica	Coral reef	structura lreef restoration(i.e.a low crested or submerged reef breakwater) that is combined with ecological coral restoration	Dominica	N/A	N/A	N/A	N/A	N/A	2166.31	679.4	4.75257	3.08739	2.20366	USD/m	USD/m/yr
50	ECO55	TRUE	FALSE	Economic value of the nutrient retention function of restored floodplain wetlands in the Elbe River basin	Grossman	2012	Hybrid	Germany	wetland (unspecified)	combined wetland river restoration, build dykes, bidoversity restoration	Germany	N/A	N/A	N/A	N/A	N/A	52883.8	5084.77	1.21074	0.706455	0.534031	USD/ha	USD/ha/yr
51	ECO62	FALSE	TRUE	An integrated approach to coastal rehabilitation: Mangrove restoration in Sungai Haji Dorani, Malaysia	Hashim et al	2010	Hybrid	Malaysia	Mangrove	hybrid: detached breakwater, mangrove replanting	Malaysia	Malaysia	Contingent Valuation	'A contingent valuation of the mangroves of Benut, Johor State, Malaysia. Report to DANCED, Copenhagen, Denmark.	Bann, C.	1999	302741	144363	6.00464	3.50366	2.64853	USD/ha	USD/ha/yr
52	ECO62	FALSE	TRUE	An integrated approach to coastal rehabilitation: Mangrove restoration in Sungai Haji Dorani, Malaysia	Hashim et al	2010	Hybrid	Malaysia	Mangrove	hybrid: detached breakwater, mangrove replanting	Malaysia	Malaysia	Contingent Valuation	'A contingent valuation of the mangroves of Benut, Johor State, Malaysia. Report to DANCED, Copenhagen, Denmark.	Bann, C.	1999	505755	144363	3.59433	2.09726	1.58538	USD/ha	USD/ha/yr
53	ECO64	FALSE	TRUE	Restoration of dredged canals in wetlands: A comparison of methods	Baustian et al	2009	Hybrid	US	wetland (unspecified)	water dredging, build plugs, revegetation	US	US	Factor Income / Production Function	'The economic valuation of saltwater marsh supporting marine recreational fishing in the southeastern United States. Ecological Economics 21(3): 243-254.	Bell, F.W.	1984	12100.3	32068.1	33.3718	19.4722	14.7196	USD/ha	USD/ha/yr
54	ECO64	FALSE	TRUE	Restoration of dredged canals in wetlands: A comparison of methods	Baustian et al	2009	Hybrid	US	wetland (unspecified)	water dredging, build plugs, revegetation	US	US	Factor Income / Production Function	'The economic valuation of saltwater marsh supporting marine recreational fishing in the southeastern United States. Ecological Economics 21(3): 243-254.	Bell, F.W.	1984	133168	32068.1	3.03232	1.76933	1.33749	USD/ha	USD/ha/yr
55	ECO71	TRUE	FALSE	The feasibility of restoring previously drained wetlands to reduce flood damage	Shultz & Leitch	2003	Hybrid	US	wetland (unspecified)	restoring previously drained wetlands	US	N/A	N/A	N/A		N/A	2680.92	1172.12	5.50538	3.21235	2.42831	USD/ha	USD/ha/yr
56	ECO71	TRUE	FALSE	The feasibility of restoring previously drained wetlands to reduce flood damage	Shultz & Leitch	2003	Hybrid	US	wetland (unspecified)	controlled outlet restoration	US	N/A	N/A	N/A		N/A	3409.37	1172.12	4.3291	2.526	1.90948	USD/ha	USD/ha/yr
57	ECO71	TRUE	FALSE	The feasibility of restoring previously drained wetlands to reduce flood damage	Shultz & Leitch	2003	Hybrid	US	wetland (unspecified)	complete restoration	US	N/A	N/A	N/A		N/A	7021.69	1172.12	2.10199	1.22649	0.927144	USD/ha	USD/ha/yr
58	ECO80	FALSE	TRUE	Long-term assessment of an innovative mangrove rehabilitation project: Case study on Carey Island, Malaysia	Motamedi et al	2014	Hybrid	Selangor, Malaysia	Mangrove	Rehabilitation Method Using Ecoengineering Coastal Protection	Malaysia	Malaysia	Contingent Valuation	'A contingent valuation of the mangroves of Benut, Johor State, Malaysia. Report to DANCED, Copenhagen, Denmark.	Bann, C.	1999	768947	144363	2.36407	1.37942	1.04275	USD/ha	USD/ha/yr
59	ECO81	FALSE	TRUE	Making real options analysis more accessible for climate change adaptation. An application to afforestation as a flood management measure in the Scottish Borders	Dittrich et al	2019	Hybrid	UK	river catchment	hybrid: catchment building and afforestation alongside, base case	UK	UK	Avoided Cost	Ecosystem services assessment of buffer zone installation on the upper Bristol Avon, Wiltshire. Environment Agency.	Everard, M. and S. Jevons	2010	412.511	836.317	25.5291	14.896	11.2604	USD/ha	USD/ha/yr
60	ECO81	FALSE	TRUE	Making real options analysis more accessible for climate change adaptation. An application to afforestation as a flood management measure in the Scottish Borders	Dittrich et al	2019	Hybrid	UK	river catchment	hybrid: catchment building and afforestation alongside, high fixed cost	UK	UK	Avoided Cost	Ecosystem services assessment of buffer zone installation on the upper Bristol Avon, Wiltshire. Environment Agency.	Everard, M. and S. Jevons	2010	460.163	836.317	22.8855	13.3535	10.0943	USD/ha	USD/ha/yr
61	ECO81	FALSE	TRUE	Making real options analysis more accessible for climate change adaptation. An application to afforestation as a flood management measure in the Scottish Borders	Dittrich et al	2019	Hybrid	UK	river catchment	hybrid: catchment building and afforestation alongside, high damanged cost	UK	UK	Avoided Cost	Ecosystem services assessment of buffer zone installation on the upper Bristol Avon, Wiltshire. Environment Agency.	Everard, M. and S. Jevons	2010	774.802	836.317	13.5919	7.93078	5.99512	USD/ha	USD/ha/yr
62	ECO90	TRUE	FALSE	Hard or soft flood adaptation? Advantages of a hybrid strategy for Shanghai	Du et al	2020	Hybrid	Shanghai,China	wetland (unspecified)	Hybrid wetland restoration	Shanghai,China	Shanghai,China	N/A	N/A	N/A		9661.93	359.096	0.468001	0.273075	0.206426	USD/ha	USD/ha/yr
63	ECO86	TRUE	FALSE	Cost–beneft analysis of climate change adaptation measures in Bosnia and Herzegovina	Cupac et al	2020	Hard	Bosnia and Herzegovina	Argiculture	Use agro technical measures to hold and conserve humidity, including: Changes to the operational time in the feld and the sowing thickness; Biological methods of protection; Changes to land processing terms; Careful use of fertilizers	Bosnia and Herzegovina	N/A	N/A	N/A	N/A	N/A	6529.36	1174.92	2.72685	1.82563	1.50824	USD/ha	USD/ha/yr
64	ECO86	TRUE	FALSE	Cost–beneft analysis of climate change adaptation measures in Bosnia and Herzegovina	Cupac et al	2020	Hard	Bosnia and Herzegovina	Argiculture	Reconstruct and build irrigation systems in agriculturally developed areas	Bosnia and Herzegovina	N/A	N/A	N/A	N/A	N/A	21874.1	1174.92	0.813956	0.544943	0.450204	USD/ha	USD/ha/yr
65	ECO86	TRUE	FALSE	Cost–beneft analysis of climate change adaptation measures in Bosnia and Herzegovina	Cupac et al	2020	Hard	Bosnia and Herzegovina	Argiculture	Reconstruct and build irrigation systems in foodplains and on difcult land	Bosnia and Herzegovina	N/A	N/A	N/A	N/A	N/A	24489.1	1174.92	0.727042	0.486755	0.402131	USD/ha	USD/ha/yr
66	ECO82	TRUE	FALSE	Efficiency of flood protection measures: selected examples	Kron & Muller	2019	Hard	US	Levee	3500km levees, dams, pumping stations, detention systems and flood bypasses on the Mississippi and its tributaries,	US	N/A	N/A	N/A	N/A	N/A	4986.03	16402.5	49.8516	33.3757	27.5732	USD/m	USD/m/yr
67	ECO90	TRUE	FALSE	Hard or soft flood adaptation? Advantages of a hybrid strategy for Shanghai	Du et al	2020	Hard	Shanghai,China	dike	514 km dikes	Shanghai,China	N/A	N/A	N/A	N/A	N/A	1953.32	359.096	2.78588	1.86514	1.54088	USD/m	USD/m/yr
68	ECO90	TRUE	FALSE	Hard or soft flood adaptation? Advantages of a hybrid strategy for Shanghai	Du et al	2020	Hard	Shanghai,China	dike	514 km dikes	Shanghai,China	N/A	N/A	N/A	N/A	N/A	3278.78	359.096	1.65967	1.11115	0.917974	USD/m	USD/m/yr
69	ECO90	TRUE	FALSE	Hard or soft flood adaptation? Advantages of a hybrid strategy for Shanghai	Du et al	2020	Hard	Shanghai,China	dike	514 km dikes	Shanghai,China	N/A	N/A	N/A	N/A	N/A	3348.54	359.096	1.6251	1.088	0.89885	USD/m	USD/m/yr
70	ECO1	TRUE	FALSE	Assessing the coastal protection services of natural mangrove forests and artificial rock revetments	Strain et al	2022	Hard	Victoria, Australia	rock revetment	2553 m crest height, 382 onshore length	Victoria, Australia	N/A	N/A	N/A	N/A	N/A	3636.82	1818.41	7.57694	5.07276	4.19085	USD/m.m	USD/m.m/yr
71	ECO1	TRUE	FALSE	Assessing the coastal protection services of natural mangrove forests and artificial rock revetments	Strain et al	2022	Hard	Victoria, Australia	rock revetment	2932 m crest height, 606m onshore lenth	Victoria, Australia	N/A	N/A	N/A	N/A	N/A	3636.82	3773.2	7.57694	5.07276	4.19085	USD/m.m	USD/m.m/yr
72	ECO1	TRUE	FALSE	Assessing the coastal protection services of natural mangrove forests and artificial rock revetments	Strain et al	2022	Hard	Victoria, Australia	rock revetment	2045 m crest heigh, 112 m onshore length	Victoria, Australia	N/A	N/A	N/A	N/A	N/A	3636.82	3773.2	7.57694	5.07276	4.19085	USD/m.m	USD/m.m/yr
73	ECO1	TRUE	FALSE	Assessing the coastal protection services of natural mangrove forests and artificial rock revetments	Strain et al	2022	Hard	Victoria, Australia	rock revetment	2647 m crest height, 98 m onshore lenth	Victoria, Australia	N/A	N/A	N/A	N/A	N/A	1454.73	1818.41	18.9423	12.6819	10.4771	USD/m.m	USD/m.m/yr
74	ECO84	TRUE	FALSE	Benefits of adapting to sea level rise: the importance of ecosystem services in the French Mediterranean sandy coastline	Hérivaux et al	2018	Hard	Europe	beach nourishment, road construction	beach nourishment, road construction, project benefits is 20 years		N/A	N/A	N/A	N/A	N/A	9385.4	6750	10.8987	7.29668	6.02813	USD/m	USD/m/yr
75	ECO87	TRUE	FALSE	A global framework for future costs and benefits of river-flood protection in urban areas	Ward et al	2017	Hard	global	dike	dykes and hard structures, maintenance cost of 1%, discount rate of 5%/yr, RCP2.6	global	N/A	N/A	N/A	N/A	N/A	47 billion/yr	316 billion/yr	5.09428	3.41062	2.81768	USD/yr	USD/yr
76	ECO87	TRUE	FALSE	A global framework for future costs and benefits of river-flood protection in urban areas	Ward et al	2017	Hard	global	dike	dykes and hard structures, maintenance cost of 1%, discount rate of 5%/yr, RCP2.6	global	N/A	N/A	N/A	N/A	N/A	170 billion/yr	339 billion/yr	1.51093	1.01157	0.835704	USD/yr	USD/yr
77	ECO87	TRUE	FALSE	A global framework for future costs and benefits of river-flood protection in urban areas	Ward et al	2017	Hard	global	dike	dykes and hard structures, maintenance cost of 1%, discount rate of 5%/yr, RCP2.6	global	N/A	N/A	N/A	N/A	N/A	73 billion/yr	275 billion/yr	2.85433	1.91097	1.57874	USD/yr	USD/yr
78	ECO87	TRUE	FALSE	A global framework for future costs and benefits of river-flood protection in urban areas	Ward et al	2017	Hard	global	dike	dykes and hard structures, maintenance cost of 1%, discount rate of 5%/yr, RCP4.5	global	N/A	N/A	N/A	N/A	N/A	44 billion/yr	254 billion/yr	4.37396	2.92837	2.41926	USD/yr	USD/yr
79	ECO87	TRUE	FALSE	A global framework for future costs and benefits of river-flood protection in urban areas	Ward et al	2017	Hard	global	dike	dykes and hard structures, maintenance cost of 1%, discount rate of 5%/yr, RCP4.5	global	N/A	N/A	N/A	N/A	N/A	177 billion/yr	276 billion/yr	1.18149	0.791007	0.653488	USD/yr	USD/yr
80	ECO87	TRUE	FALSE	A global framework for future costs and benefits of river-flood protection in urban areas	Ward et al	2017	Hard	global	dike	dykes and hard structures, maintenance cost of 1%, discount rate of 5%/yr, RCP4.5	global	N/A	N/A	N/A	N/A	N/A	80 billion/yr	225 billion/yr	2.13101	1.42671	1.17868	USD/yr	USD/yr
81	ECO87	TRUE	FALSE	A global framework for future costs and benefits of river-flood protection in urban areas	Ward et al	2017	Hard	global	dike	dykes and hard structures, maintenance cost of 1%, discount rate of 5%/yr, RCP6.0	global	N/A	N/A	N/A	N/A	N/A	27 billion/yr	105 billion/yr	0.294659	0.197274	0.162977	USD/yr	USD/yr
82	ECO87	TRUE	FALSE	A global framework for future costs and benefits of river-flood protection in urban areas	Ward et al	2017	Hard	global	dike	dykes and hard structures, maintenance cost of 1%, discount rate of 5%/yr, RCP6.0	global	N/A	N/A	N/A	N/A	N/A	155 billion/yr	125 billion/yr	0.611043	0.409093	0.337972	USD/yr	USD/yr
83	ECO87	TRUE	FALSE	A global framework for future costs and benefits of river-flood protection in urban areas	Ward et al	2017	Hard	global	dike	dykes and hard structures, maintenance cost of 1%, discount rate of 5%/yr, RCP6.0	global	N/A	N/A	N/A	N/A	N/A	76 billion/yr	100 billion/yr	0.996966	0.667468	0.551427	USD/yr	USD/yr
84	ECO87	TRUE	FALSE	A global framework for future costs and benefits of river-flood protection in urban areas	Ward et al	2017	Hard	global	dike	dykes and hard structures, maintenance cost of 1%, discount rate of 5%/yr, RCP6.0	global	N/A	N/A	N/A	N/A	N/A	78 billion/yr	799 billion/yr	7.76151	5.19633	4.29293	USD/yr	USD/yr
85	ECO87	TRUE	FALSE	A global framework for future costs and benefits of river-flood protection in urban areas	Ward et al	2017	Hard	global	dike	dykes and hard structures, maintenance cost of 1%, discount rate of 5%/yr, RCP6.0	global	N/A	N/A	N/A	N/A	N/A	219 billion/yr	827 billion/yr	2.86125	1.9156	1.58257	USD/yr	USD/yr
86	ECO87	TRUE	FALSE	A global framework for future costs and benefits of river-flood protection in urban areas	Ward et al	2017	Hard	global	dike	dykes and hard structures, maintenance cost of 1%, discount rate of 5%/yr, RCP6.0	global	N/A	N/A	N/A	N/A	N/A	108 billion/yr	721 billion/yr	5.05831	3.38654	2.79778	USD/yr	USD/yr
87	ECO112	TRUE	FALSE	A Cost–Benefit Approach to Discuss Artificial Nourishments to Mitigate Coastal Erosion	Coelho et al	2022	Soft engineer	Barra-Vagueira, located in the Portuguese west coast	Beach & sand dune	Artificial nourishment 1000m north	Portugal	N/A	N/A	N/A	N/A	N/A	6497.13	562.66	1.31235	0.878615	0.725866	USD/m	USD/m/yr
88	ECO112	TRUE	FALSE	A Cost–Benefit Approach to Discuss Artificial Nourishments to Mitigate Coastal Erosion	Coelho et al	2022	Soft engineer	Barra-Vagueira, located in the Portuguese west coast	Beach & sand dune	Artificial nourishment 1000m south	Portugal	N/A	N/A	N/A	N/A	N/A	6497.13	589.6	1.37518	0.920683	0.76062	USD/m	USD/m/yr
89	ECO112	TRUE	FALSE	A Cost–Benefit Approach to Discuss Artificial Nourishments to Mitigate Coastal Erosion	Coelho et al	2022	Soft engineer	Barra-Vagueira, located in the Portuguese west coast	Beach & sand dune	Artificial nourishment 1500m south	Portugal	N/A	N/A	N/A	N/A	N/A	4331.42	381.17	1.33356	0.892817	0.737599	USD/m	USD/m/yr
90	ECO112	TRUE	FALSE	A Cost–Benefit Approach to Discuss Artificial Nourishments to Mitigate Coastal Erosion	Coelho et al	2022	Soft engineer	Barra-Vagueira, located in the Portuguese west coast	Beach & sand dune	Artificial nourishment 500m north	Portugal	N/A	N/A	N/A	N/A	N/A	12994.3	1169.48	1.36385	0.913094	0.75435	USD/m	USD/m/yr
91	ECO112	TRUE	FALSE	A Cost–Benefit Approach to Discuss Artificial Nourishments to Mitigate Coastal Erosion	Coelho et al	2022	Soft engineer	Barra-Vagueira, located in the Portuguese west coast	Beach & sand dune	Artificial nourishment 500m south	Portugal	N/A	N/A	N/A	N/A	N/A	12994.3	981	1.14404	0.765935	0.632775	USD/m	USD/m/yr
92	ECO112	TRUE	FALSE	A Cost–Benefit Approach to Discuss Artificial Nourishments to Mitigate Coastal Erosion	Coelho et al	2022	Soft engineer	Barra-Vagueira, located in the Portuguese west coast	Beach & sand dune	Artificial nourishment 1000m south	Portugal	N/A	N/A	N/A	N/A	N/A	6220.1	544.26	1.32597	0.887735	0.7334	USD/m	USD/m/yr
93	ECO112	TRUE	FALSE	A Cost–Benefit Approach to Discuss Artificial Nourishments to Mitigate Coastal Erosion	Coelho et al	2022	Soft engineer	Barra-Vagueira, located in the Portuguese west coast	Beach & sand dune	Artificial nourishment 1000m south	Portugal	N/A	N/A	N/A	N/A	N/A	6976.38	690.66	1.50023	1.0044	0.829786	USD/m	USD/m/yr
94	ECO112	TRUE	FALSE	A Cost–Benefit Approach to Discuss Artificial Nourishments to Mitigate Coastal Erosion	Coelho et al	2022	Soft engineer	Barra-Vagueira, located in the Portuguese west coast	Beach & sand dune	Artificial nourishment 1000m south	Portugal	N/A	N/A	N/A	N/A	N/A	3248.57	342.723	1.59873	1.07035	0.884267	USD/m	USD/m/yr
95	ECO112	TRUE	FALSE	A Cost–Benefit Approach to Discuss Artificial Nourishments to Mitigate Coastal Erosion	Coelho et al	2022	Soft engineer	Barra-Vagueira, located in the Portuguese west coast	Beach & sand dune	Artificial nourishment 1000m south	Portugal	N/A	N/A	N/A	N/A	N/A	12994.3	1091.52	1.27293	0.852225	0.704064	USD/m	USD/m/yr
96	ECO113	TRUE	FALSE	Valuation of the ecosystem services of beach nourish ment in decision making: The case study of Tarquinia Lido, Italy	Martino & Amos	2015	Soft engineer	TarquiniaLido,Italy	Beach & sand dune	Sand nourshment and groin construction	Portugal	N/A	N/A	N/A	N/A	N/A	71652.5	80952.1	17.1207	11.4623	9.46954	USD/m	USD/m/yr
Note: Rows highlighted in yellow are outliers
